# Supplementary material for: Multi-dimensional Precision Livestock Farming: a potential toolbox for sustainable rangeland management
Source: PeerJ. 2018 May 30;6:e4867. doi: 10.7717/peerj.4867 (PMC5984589; doi:10.7717/peerj.4867)
Supplement: Supplemental Information S5 [file peerj-06-4867-s005.txt]

GPS_id	DD_id	Sheep_Id	date	time	datetime	Latitude	Longitude	Altitude
1	C1	BA17	15/11/2014	00:01:59	15/11/2014 00:01:59	-41.006886	-71.169037	797.419983
1	C1	BA17	15/11/2014	00:07:01	15/11/2014 00:07:01	-41.007202	-71.169243	797.01001
1	C1	BA17	15/11/2014	00:09:59	15/11/2014 00:09:59	-41.00721	-71.169212	837.799988
1	C1	BA17	15/11/2014	00:16:05	15/11/2014 00:16:05	-41.007481	-71.169197	834.809998
1	C1	BA17	15/11/2014	00:20:57	15/11/2014 00:20:57	-41.00753	-71.169106	817
1	C1	BA17	15/11/2014	00:49:36	15/11/2014 00:49:36	-41.007561	-71.169876	839.329956
1	C1	BA17	15/11/2014	00:51:18	15/11/2014 00:51:18	-41.007507	-71.170151	823.25
1	C1	BA17	15/11/2014	00:52:58	15/11/2014 00:52:58	-41.00766	-71.170227	839.799988
1	C1	BA17	15/11/2014	00:58:28	15/11/2014 00:58:28	-41.007523	-71.17041	835.059998
1	C1	BA17	15/11/2014	01:09:54	15/11/2014 01:09:54	-41.00798	-71.170235	839.639954
1	C1	BA17	15/11/2014	01:34:36	15/11/2014 01:34:36	-41.007984	-71.170647	802.099976
1	C1	BA17	15/11/2014	01:49:27	15/11/2014 01:49:27	-41.008446	-71.170555	780.649963
1	C1	BA17	15/11/2014	01:51:05	15/11/2014 01:51:05	-41.007717	-71.170677	823.019958
1	C1	BA17	15/11/2014	01:52:42	15/11/2014 01:52:42	-41.007854	-71.170746	804.76001
1	C1	BA17	15/11/2014	02:29:03	15/11/2014 02:29:03	-41.007774	-71.170677	831.419983
1	C1	BA17	15/11/2014	02:40:12	15/11/2014 02:40:12	-41.007748	-71.170784	826.219971
1	C1	BA17	15/11/2014	02:46:34	15/11/2014 02:46:34	-41.007809	-71.170654	848.369995
1	C1	BA17	15/11/2014	02:55:59	15/11/2014 02:55:59	-41.007671	-71.170815	790.76001
1	C1	BA17	15/11/2014	03:02:16	15/11/2014 03:02:16	-41.007328	-71.172371	822.570007
1	C1	BA17	15/11/2014	03:03:53	15/11/2014 03:03:53	-41.007278	-71.172417	840.179993
1	C1	BA17	15/11/2014	03:16:35	15/11/2014 03:16:35	-41.007401	-71.172501	829.049988
1	C1	BA17	15/11/2014	03:18:10	15/11/2014 03:18:10	-41.007404	-71.172455	834.789978
1	C1	BA17	15/11/2014	03:22:59	15/11/2014 03:22:59	-41.007328	-71.172462	829.469971
1	C1	BA17	15/11/2014	03:24:36	15/11/2014 03:24:36	-41.00737	-71.172546	837.029968
1	C1	BA17	15/11/2014	03:26:13	15/11/2014 03:26:13	-41.007362	-71.172546	828.639954
1	C1	BA17	15/11/2014	03:37:13	15/11/2014 03:37:13	-41.007381	-71.172783	814.019958
1	C1	BA17	15/11/2014	03:45:05	15/11/2014 03:45:05	-41.007484	-71.172646	829.22998
1	C1	BA17	15/11/2014	03:54:30	15/11/2014 03:54:30	-41.007336	-71.172676	810.529968
1	C1	BA17	15/11/2014	04:14:34	15/11/2014 04:14:34	-41.007408	-71.172745	833.22998
1	C1	BA17	15/11/2014	04:16:19	15/11/2014 04:16:19	-41.00721	-71.172707	821.829956
1	C1	BA17	15/11/2014	04:22:35	15/11/2014 04:22:35	-41.007504	-71.172714	831.049988
1	C1	BA17	15/11/2014	04:24:07	15/11/2014 04:24:07	-41.007286	-71.172668	815
1	C1	BA17	15/11/2014	04:27:16	15/11/2014 04:27:16	-41.007092	-71.172607	807.700012
1	C1	BA17	15/11/2014	04:28:52	15/11/2014 04:28:52	-41.00758	-71.172691	833.98999
1	C1	BA17	15/11/2014	04:30:28	15/11/2014 04:30:28	-41.007675	-71.172699	833.380005
1	C1	BA17	15/11/2014	04:35:14	15/11/2014 04:35:14	-41.007435	-71.172684	828.399963
1	C1	BA17	15/11/2014	04:50:56	15/11/2014 04:50:56	-41.007572	-71.172836	799.359985
1	C1	BA17	15/11/2014	04:58:44	15/11/2014 04:58:44	-41.00703	-71.172806	789.559998
1	C1	BA17	15/11/2014	05:00:16	15/11/2014 05:00:16	-41.008259	-71.172997	915.709961
1	C1	BA17	15/11/2014	05:08:05	15/11/2014 05:08:05	-41.007576	-71.172928	824.789978
1	C1	BA17	15/11/2014	05:09:41	15/11/2014 05:09:41	-41.007561	-71.172798	821.049988
1	C1	BA17	15/11/2014	05:11:17	15/11/2014 05:11:17	-41.008205	-71.172615	895.469971
1	C1	BA17	15/11/2014	05:57:37	15/11/2014 05:57:37	-41.007507	-71.172653	844.559998
1	C1	BA17	15/11/2014	06:03:00	15/11/2014 06:03:00	-41.007751	-71.172935	884.279968
1	C1	BA17	15/11/2014	06:09:11	15/11/2014 06:09:11	-41.007565	-71.172897	772.289978
1	C1	BA17	15/11/2014	06:10:44	15/11/2014 06:10:44	-41.007965	-71.172333	855.01001
1	C1	BA17	15/11/2014	06:16:55	15/11/2014 06:16:55	-41.007538	-71.171799	914.179993
1	C1	BA17	15/11/2014	06:18:27	15/11/2014 06:18:27	-41.00771	-71.172173	835.389954
1	C1	BA17	15/11/2014	06:24:38	15/11/2014 06:24:38	-41.007576	-71.172348	824.409973
1	C1	BA17	15/11/2014	06:26:10	15/11/2014 06:26:10	-41.007687	-71.172386	818.919983
1	C1	BA17	15/11/2014	06:30:47	15/11/2014 06:30:47	-41.007648	-71.172432	844.23999
1	C1	BA17	15/11/2014	06:32:19	15/11/2014 06:32:19	-41.007656	-71.172356	815.809998
1	C1	BA17	15/11/2014	06:33:51	15/11/2014 06:33:51	-41.007729	-71.172241	815.409973
1	C1	BA17	15/11/2014	06:36:56	15/11/2014 06:36:56	-41.007664	-71.172348	817.369995
1	C1	BA17	15/11/2014	06:43:08	15/11/2014 06:43:08	-41.007587	-71.172523	758.440002
1	C1	BA17	15/11/2014	06:54:12	15/11/2014 06:54:12	-41.00766	-71.17234	822.279968
1	C1	BA17	15/11/2014	06:57:24	15/11/2014 06:57:24	-41.007656	-71.172218	847.380005
1	C1	BA17	15/11/2014	06:58:59	15/11/2014 06:58:59	-41.007679	-71.172188	846.690002
1	C1	BA17	15/11/2014	07:00:35	15/11/2014 07:00:35	-41.007713	-71.172318	828.199951
1	C1	BA17	15/11/2014	07:03:41	15/11/2014 07:03:41	-41.00774	-71.172394	822.099976
1	C1	BA17	15/11/2014	07:05:14	15/11/2014 07:05:14	-41.007824	-71.171997	821.269958
1	C1	BA17	15/11/2014	07:08:23	15/11/2014 07:08:23	-41.006973	-71.169731	912.849976
1	C1	BA17	15/11/2014	07:22:30	15/11/2014 07:22:30	-41.00819	-71.172913	800.599976
1	C1	BA17	15/11/2014	07:25:35	15/11/2014 07:25:35	-41.008213	-71.173027	804.869995
1	C1	BA17	15/11/2014	07:30:17	15/11/2014 07:30:17	-41.008739	-71.172523	712.179993
1	C1	BA17	15/11/2014	07:39:42	15/11/2014 07:39:42	-41.008114	-71.173271	830.059998
1	C1	BA17	15/11/2014	07:41:18	15/11/2014 07:41:18	-41.008087	-71.173157	815.849976
1	C1	BA17	15/11/2014	07:54:52	15/11/2014 07:54:52	-41.008472	-71.173233	715.169983
1	C1	BA17	15/11/2014	08:12:34	15/11/2014 08:12:34	-41.00811	-71.173218	814.719971
1	C1	BA17	15/11/2014	08:24:53	15/11/2014 08:24:53	-41.00803	-71.17321	815.089966
1	C1	BA17	15/11/2014	08:40:25	15/11/2014 08:40:25	-41.008114	-71.172935	837.389954
1	C1	BA17	15/11/2014	08:43:30	15/11/2014 08:43:30	-41.008102	-71.173103	813.47998
1	C1	BA17	15/11/2014	08:45:02	15/11/2014 08:45:02	-41.00806	-71.173035	820.959961
1	C1	BA17	15/11/2014	08:48:06	15/11/2014 08:48:06	-41.008083	-71.173126	805.889954
1	C1	BA17	15/11/2014	08:55:51	15/11/2014 08:55:51	-41.008278	-71.173111	813.380005
1	C1	BA17	15/11/2014	08:57:23	15/11/2014 08:57:23	-41.008286	-71.173012	812.109985
1	C1	BA17	15/11/2014	08:58:56	15/11/2014 08:58:56	-41.008175	-71.172913	806.200012
1	C1	BA17	15/11/2014	09:05:11	15/11/2014 09:05:11	-41.007954	-71.172745	801.659973
1	C1	BA17	15/11/2014	09:11:30	15/11/2014 09:11:30	-41.008179	-71.172745	851.269958
1	C1	BA17	15/11/2014	09:13:06	15/11/2014 09:13:06	-41.00824	-71.173111	821.929993
1	C1	BA17	15/11/2014	09:20:55	15/11/2014 09:20:55	-41.008301	-71.173851	784.130005
1	C1	BA17	15/11/2014	09:22:32	15/11/2014 09:22:32	-41.007828	-71.173065	857.049988
1	C1	BA17	15/11/2014	09:25:37	15/11/2014 09:25:37	-41.008083	-71.173004	838.679993
1	C1	BA17	15/11/2014	09:27:14	15/11/2014 09:27:14	-41.008312	-71.173515	805.799988
1	C1	BA17	15/11/2014	09:28:51	15/11/2014 09:28:51	-41.008324	-71.173492	820.429993
1	C1	BA17	15/11/2014	09:30:24	15/11/2014 09:30:24	-41.008316	-71.173576	817.099976
1	C1	BA17	15/11/2014	09:32:00	15/11/2014 09:32:00	-41.008247	-71.173096	856.459961
1	C1	BA17	15/11/2014	09:36:47	15/11/2014 09:36:47	-41.008438	-71.173462	823.059998
1	C1	BA17	15/11/2014	09:38:24	15/11/2014 09:38:24	-41.008492	-71.173561	813.98999
1	C1	BA17	15/11/2014	09:40:00	15/11/2014 09:40:00	-41.008419	-71.173058	836.199951
1	C1	BA17	15/11/2014	09:41:36	15/11/2014 09:41:36	-41.008583	-71.173897	803.839966
1	C1	BA17	15/11/2014	09:43:10	15/11/2014 09:43:10	-41.008572	-71.174149	789.51001
1	C1	BA17	15/11/2014	09:44:47	15/11/2014 09:44:47	-41.008808	-71.173859	812.149963
1	C1	BA17	15/11/2014	09:52:45	15/11/2014 09:52:45	-41.008999	-71.173134	802.630005
1	C1	BA17	15/11/2014	09:56:38	15/11/2014 09:56:38	-41.009159	-71.172485	782.349976
1	C1	BA17	15/11/2014	10:08:20	15/11/2014 10:08:20	-41.009438	-71.171951	828.880005
1	C1	BA17	15/11/2014	10:11:53	15/11/2014 10:11:53	-41.010181	-71.173637	821.049988
1	C1	BA17	15/11/2014	10:30:17	15/11/2014 10:30:17	-41.013397	-71.177322	828.199951
1	C1	BA17	15/11/2014	10:31:58	15/11/2014 10:31:58	-41.012997	-71.177475	840.469971
1	C1	BA17	15/11/2014	10:45:07	15/11/2014 10:45:07	-41.013996	-71.179634	823.029968
1	C1	BA17	15/11/2014	10:48:07	15/11/2014 10:48:07	-41.014717	-71.180328	822.409973
1	C1	BA17	15/11/2014	10:50:54	15/11/2014 10:50:54	-41.01474	-71.180916	808.679993
1	C1	BA17	15/11/2014	10:59:46	15/11/2014 10:59:46	-41.015087	-71.180466	839.75
1	C1	BA17	15/11/2014	11:03:04	15/11/2014 11:03:04	-41.015152	-71.180717	780.419983
1	C1	BA17	15/11/2014	11:16:09	15/11/2014 11:16:09	-41.014572	-71.180183	802.599976
1	C1	BA17	15/11/2014	11:27:44	15/11/2014 11:27:44	-41.015419	-71.179947	818.929993
1	C1	BA17	15/11/2014	12:03:45	15/11/2014 12:03:45	-41.014893	-71.180847	816.329956
1	C1	BA17	15/11/2014	12:05:24	15/11/2014 12:05:24	-41.014469	-71.180672	797.419983
1	C1	BA17	15/11/2014	12:13:33	15/11/2014 12:13:33	-41.014469	-71.181358	811.75
1	C1	BA17	15/11/2014	12:15:12	15/11/2014 12:15:12	-41.014336	-71.181389	822.23999
1	C1	BA17	15/11/2014	12:30:00	15/11/2014 12:30:00	-41.014271	-71.181496	807.089966
1	C1	BA17	15/11/2014	12:41:44	15/11/2014 12:41:44	-41.014172	-71.181274	821.47998
1	C1	BA17	15/11/2014	13:15:12	15/11/2014 13:15:12	-41.014206	-71.181313	820.820007
1	C1	BA17	15/11/2014	13:16:52	15/11/2014 13:16:52	-41.014378	-71.181007	788.459961
1	C1	BA17	15/11/2014	13:18:31	15/11/2014 13:18:31	-41.014404	-71.180923	774.709961
1	C1	BA17	15/11/2014	13:23:19	15/11/2014 13:23:19	-41.01453	-71.181175	803.98999
1	C1	BA17	15/11/2014	13:24:54	15/11/2014 13:24:54	-41.014351	-71.181305	817.190002
1	C1	BA17	15/11/2014	13:39:23	15/11/2014 13:39:23	-41.014065	-71.181328	820.549988
1	C1	BA17	15/11/2014	13:40:59	15/11/2014 13:40:59	-41.013546	-71.181976	985.809998
1	C1	BA17	15/11/2014	13:47:27	15/11/2014 13:47:27	-41.014114	-71.181236	802.029968
1	C1	BA17	15/11/2014	13:55:35	15/11/2014 13:55:35	-41.01416	-71.181488	798.109985
1	C1	BA17	15/11/2014	15:31:58	15/11/2014 15:31:58	-41.015484	-71.179283	893.769958
1	C1	BA17	15/11/2014	15:43:35	15/11/2014 15:43:35	-41.015102	-71.179497	791.089966
1	C1	BA17	15/11/2014	16:41:02	15/11/2014 16:41:02	-41.015297	-71.179955	812.669983
1	C1	BA17	15/11/2014	16:44:24	15/11/2014 16:44:24	-41.015202	-71.179832	825.579956
1	C1	BA17	15/11/2014	16:51:10	15/11/2014 16:51:10	-41.015182	-71.179817	816.839966
1	C1	BA17	15/11/2014	17:04:43	15/11/2014 17:04:43	-41.015236	-71.179878	819.269958
1	C1	BA17	15/11/2014	17:06:24	15/11/2014 17:06:24	-41.015259	-71.179893	827.919983
1	C1	BA17	15/11/2014	17:08:06	15/11/2014 17:08:06	-41.015266	-71.179886	821.969971
1	C1	BA17	15/11/2014	17:26:47	15/11/2014 17:26:47	-41.015228	-71.179817	811.599976
1	C1	BA17	15/11/2014	17:28:32	15/11/2014 17:28:32	-41.015091	-71.179703	796.820007
1	C1	BA17	15/11/2014	17:30:13	15/11/2014 17:30:13	-41.015312	-71.180092	795.940002
1	C1	BA17	15/11/2014	17:41:58	15/11/2014 17:41:58	-41.01511	-71.180435	824.639954
1	C1	BA17	15/11/2014	17:51:54	15/11/2014 17:51:54	-41.01503	-71.18084	812.01001
1	C1	BA17	15/11/2014	17:56:52	15/11/2014 17:56:52	-41.015076	-71.180626	809.309998
1	C1	BA17	15/11/2014	18:00:15	15/11/2014 18:00:15	-41.015194	-71.180489	815.679993
1	C1	BA17	15/11/2014	18:01:53	15/11/2014 18:01:53	-41.014889	-71.180008	895.639954
1	C1	BA17	15/11/2014	18:06:58	15/11/2014 18:06:58	-41.015224	-71.180473	809.72998
1	C1	BA17	15/11/2014	18:10:21	15/11/2014 18:10:21	-41.015156	-71.180359	827.459961
1	C1	BA17	15/11/2014	18:15:24	15/11/2014 18:15:24	-41.015228	-71.180435	803.419983
1	C1	BA17	15/11/2014	18:20:25	15/11/2014 18:20:25	-41.015156	-71.179787	813.200012
1	C1	BA17	15/11/2014	18:23:47	15/11/2014 18:23:47	-41.015156	-71.179611	831.339966
1	C1	BA17	15/11/2014	18:30:31	15/11/2014 18:30:31	-41.015198	-71.179535	795.279968
1	C1	BA17	15/11/2014	18:33:53	15/11/2014 18:33:53	-41.015095	-71.179825	733.26001
1	C1	BA17	15/11/2014	18:59:16	15/11/2014 18:59:16	-41.014687	-71.180328	788.619995
1	C1	BA17	15/11/2014	19:11:02	15/11/2014 19:11:02	-41.014462	-71.179955	814.679993
1	C1	BA17	15/11/2014	19:45:35	15/11/2014 19:45:35	-41.014202	-71.180939	877.279968
1	C1	BA17	15/11/2014	19:57:20	15/11/2014 19:57:20	-41.015072	-71.180168	638.049988
1	C1	BA17	15/11/2014	20:09:03	15/11/2014 20:09:03	-41.014072	-71.180359	762.73999
1	C1	BA17	15/11/2014	20:20:02	15/11/2014 20:20:02	-41.013779	-71.180466	813.130005
1	C1	BA17	15/11/2014	20:21:58	15/11/2014 20:21:58	-41.013786	-71.180481	813.279968
1	C1	BA17	15/11/2014	20:45:29	15/11/2014 20:45:29	-41.013607	-71.18045	865.630005
1	C1	BA17	15/11/2014	20:57:16	15/11/2014 20:57:16	-41.013615	-71.180717	804.139954
1	C1	BA17	15/11/2014	21:00:36	15/11/2014 21:00:36	-41.013535	-71.181168	787.339966
1	C1	BA17	15/11/2014	21:02:15	15/11/2014 21:02:15	-41.01366	-71.181274	817.190002
1	C1	BA17	15/11/2014	21:18:47	15/11/2014 21:18:47	-41.013905	-71.181938	811.619995
1	C1	BA17	15/11/2014	21:25:22	15/11/2014 21:25:22	-41.013809	-71.182098	794.619995
1	C1	BA17	15/11/2014	21:27:01	15/11/2014 21:27:01	-41.013771	-71.182137	804.929993
1	C1	BA17	15/11/2014	21:38:30	15/11/2014 21:38:30	-41.013691	-71.181717	829.039978
1	C1	BA17	15/11/2014	21:45:01	15/11/2014 21:45:01	-41.013775	-71.181602	778.279968
1	C1	BA17	15/11/2014	21:49:57	15/11/2014 21:49:57	-41.013699	-71.18132	802.389954
1	C1	BA17	15/11/2014	21:53:16	15/11/2014 21:53:16	-41.013592	-71.181084	818.690002
1	C1	BA17	15/11/2014	21:54:53	15/11/2014 21:54:53	-41.013477	-71.181038	816.099976
1	C1	BA17	15/11/2014	21:56:31	15/11/2014 21:56:31	-41.012974	-71.180725	794
1	C1	BA17	15/11/2014	21:58:13	15/11/2014 21:58:13	-41.012924	-71.180702	810.329956
1	C1	BA17	15/11/2014	21:59:51	15/11/2014 21:59:51	-41.012486	-71.180382	870.309998
1	C1	BA17	15/11/2014	22:01:29	15/11/2014 22:01:29	-41.012787	-71.180557	809.769958
1	C1	BA17	15/11/2014	22:03:07	15/11/2014 22:03:07	-41.012768	-71.180542	778.609985
1	C1	BA17	15/11/2014	22:14:56	15/11/2014 22:14:56	-41.012341	-71.181488	814.559998
1	C1	BA17	15/11/2014	22:49:51	15/11/2014 22:49:51	-41.013363	-71.18187	793.889954
1	C1	BA17	15/11/2014	22:51:29	15/11/2014 22:51:29	-41.013615	-71.181358	827.47998
1	C1	BA17	15/11/2014	23:20:03	15/11/2014 23:20:03	-41.013626	-71.181839	820.469971
1	C1	BA17	15/11/2014	23:21:45	15/11/2014 23:21:45	-41.01363	-71.181595	837.709961
1	C1	BA17	15/11/2014	23:26:39	15/11/2014 23:26:39	-41.013466	-71.181358	847.589966
1	C1	BA17	15/11/2014	23:28:19	15/11/2014 23:28:19	-41.01339	-71.182251	794.940002
1	C1	BA17	15/11/2014	23:30:01	15/11/2014 23:30:01	-41.013367	-71.182037	821.820007
1	C1	BA17	15/11/2014	23:33:33	15/11/2014 23:33:33	-41.013298	-71.182297	799.070007
1	C1	BA17	15/11/2014	23:52:39	15/11/2014 23:52:39	-41.013241	-71.181618	821.399963
1	C1	BA17	16/11/2014	00:00:56	16/11/2014 00:00:56	-41.012966	-71.181465	837.139954
1	C1	BA17	16/11/2014	00:14:00	16/11/2014 00:14:00	-41.013115	-71.18203	818.179993
1	C1	BA17	16/11/2014	00:17:26	16/11/2014 00:17:26	-41.013187	-71.181969	834.649963
1	C1	BA17	16/11/2014	00:27:35	16/11/2014 00:27:35	-41.013187	-71.182083	817.75
1	C1	BA17	16/11/2014	00:35:34	16/11/2014 00:35:34	-41.01313	-71.181854	822.959961
1	C1	BA17	16/11/2014	00:45:11	16/11/2014 00:45:11	-41.013168	-71.181824	820.51001
1	C1	BA17	16/11/2014	00:51:36	16/11/2014 00:51:36	-41.013111	-71.181915	820.659973
1	C1	BA17	16/11/2014	01:39:58	16/11/2014 01:39:58	-41.013153	-71.181946	801.709961
1	C1	BA17	16/11/2014	01:46:34	16/11/2014 01:46:34	-41.013111	-71.181862	823.320007
1	C1	BA17	16/11/2014	01:49:54	16/11/2014 01:49:54	-41.013256	-71.181892	773.219971
1	C1	BA17	16/11/2014	01:54:48	16/11/2014 01:54:48	-41.013233	-71.181885	784.029968
1	C1	BA17	16/11/2014	02:33:05	16/11/2014 02:33:05	-41.013187	-71.181854	830.519958
1	C1	BA17	16/11/2014	02:59:05	16/11/2014 02:59:05	-41.01297	-71.18203	797.940002
1	C1	BA17	16/11/2014	03:02:14	16/11/2014 03:02:14	-41.013187	-71.181892	846.419983
1	C1	BA17	16/11/2014	03:03:50	16/11/2014 03:03:50	-41.01318	-71.181885	846.529968
1	C1	BA17	16/11/2014	03:05:24	16/11/2014 03:05:24	-41.013069	-71.181892	806.609985
1	C1	BA17	16/11/2014	03:06:58	16/11/2014 03:06:58	-41.013031	-71.1819	795.359985
1	C1	BA17	16/11/2014	03:13:21	16/11/2014 03:13:21	-41.013103	-71.181892	830.829956
1	C1	BA17	16/11/2014	03:14:57	16/11/2014 03:14:57	-41.013149	-71.1819	837.209961
1	C1	BA17	16/11/2014	03:18:09	16/11/2014 03:18:09	-41.013073	-71.181862	801.329956
1	C1	BA17	16/11/2014	03:26:10	16/11/2014 03:26:10	-41.013042	-71.181923	817.359985
1	C1	BA17	16/11/2014	03:32:35	16/11/2014 03:32:35	-41.013126	-71.181984	806.799988
1	C1	BA17	16/11/2014	03:40:38	16/11/2014 03:40:38	-41.012974	-71.181786	799.719971
1	C1	BA17	16/11/2014	03:45:37	16/11/2014 03:45:37	-41.013153	-71.181961	789.26001
1	C1	BA17	16/11/2014	03:50:57	16/11/2014 03:50:57	-41.013039	-71.181992	823.149963
1	C1	BA17	16/11/2014	03:55:40	16/11/2014 03:55:40	-41.012882	-71.181961	839.899963
1	C1	BA17	16/11/2014	04:03:37	16/11/2014 04:03:37	-41.012978	-71.181969	822.279968
1	C1	BA17	16/11/2014	04:19:47	16/11/2014 04:19:47	-41.012997	-71.181778	814.22998
1	C1	BA17	16/11/2014	04:21:23	16/11/2014 04:21:23	-41.012966	-71.181816	825.269958
1	C1	BA17	16/11/2014	04:38:43	16/11/2014 04:38:43	-41.012882	-71.181847	839.959961
1	C1	BA17	16/11/2014	05:06:13	16/11/2014 05:06:13	-41.013081	-71.181526	936.079956
1	C1	BA17	16/11/2014	05:10:52	16/11/2014 05:10:52	-41.013	-71.181763	858.169983
1	C1	BA17	16/11/2014	05:15:30	16/11/2014 05:15:30	-41.012951	-71.181808	825.880005
1	C1	BA17	16/11/2014	05:18:40	16/11/2014 05:18:40	-41.013123	-71.181755	859.570007
1	C1	BA17	16/11/2014	05:20:16	16/11/2014 05:20:16	-41.012817	-71.181816	821.549988
1	C1	BA17	16/11/2014	05:21:52	16/11/2014 05:21:52	-41.013046	-71.18174	845.320007
1	C1	BA17	16/11/2014	05:23:27	16/11/2014 05:23:27	-41.012962	-71.181763	797.869995
1	C1	BA17	16/11/2014	05:40:51	16/11/2014 05:40:51	-41.013077	-71.181313	786.839966
1	C1	BA17	16/11/2014	06:01:08	16/11/2014 06:01:08	-41.012959	-71.181908	823.829956
1	C1	BA17	16/11/2014	06:02:40	16/11/2014 06:02:40	-41.013016	-71.181664	814.279968
1	C1	BA17	16/11/2014	06:05:43	16/11/2014 06:05:43	-41.013058	-71.181496	807.089966
1	C1	BA17	16/11/2014	06:10:18	16/11/2014 06:10:18	-41.012875	-71.181786	829.179993
1	C1	BA17	16/11/2014	06:11:53	16/11/2014 06:11:53	-41.012981	-71.181946	827.529968
1	C1	BA17	16/11/2014	06:18:08	16/11/2014 06:18:08	-41.013004	-71.181923	829.630005
1	C1	BA17	16/11/2014	06:21:12	16/11/2014 06:21:12	-41.012932	-71.181816	817.859985
1	C1	BA17	16/11/2014	06:33:43	16/11/2014 06:33:43	-41.012924	-71.18187	826.709961
1	C1	BA17	16/11/2014	06:36:53	16/11/2014 06:36:53	-41.012821	-71.181908	822.25
1	C1	BA17	16/11/2014	06:40:00	16/11/2014 06:40:00	-41.013626	-71.182373	896.399963
1	C1	BA17	16/11/2014	06:41:35	16/11/2014 06:41:35	-41.012848	-71.182083	848.399963
1	C1	BA17	16/11/2014	06:48:13	16/11/2014 06:48:13	-41.01289	-71.181786	796.25
1	C1	BA17	16/11/2014	06:53:10	16/11/2014 06:53:10	-41.013214	-71.1819	812.369995
1	C1	BA17	16/11/2014	06:57:56	16/11/2014 06:57:56	-41.012897	-71.181152	853
1	C1	BA17	16/11/2014	07:26:47	16/11/2014 07:26:47	-41.012924	-71.181839	835.639954
1	C1	BA17	16/11/2014	07:28:43	16/11/2014 07:28:43	-41.012909	-71.181824	840.679993
1	C1	BA17	16/11/2014	08:00:36	16/11/2014 08:00:36	-41.013042	-71.181908	809.469971
1	C1	BA17	16/11/2014	08:12:50	16/11/2014 08:12:50	-41.013039	-71.181831	822.329956
1	C1	BA17	16/11/2014	08:14:20	16/11/2014 08:14:20	-41.013016	-71.181862	826.419983
1	C1	BA17	16/11/2014	08:17:22	16/11/2014 08:17:22	-41.01305	-71.181839	823.359985
1	C1	BA17	16/11/2014	08:28:06	16/11/2014 08:28:06	-41.01313	-71.18177	801.700012
1	C1	BA17	16/11/2014	08:29:37	16/11/2014 08:29:37	-41.012989	-71.181831	815.75
1	C1	BA17	16/11/2014	08:31:08	16/11/2014 08:31:08	-41.012951	-71.181816	842.01001
1	C1	BA17	16/11/2014	08:32:39	16/11/2014 08:32:39	-41.012978	-71.181816	834.949951
1	C1	BA17	16/11/2014	08:35:44	16/11/2014 08:35:44	-41.01297	-71.181961	820.72998
1	C1	BA17	16/11/2014	08:55:27	16/11/2014 08:55:27	-41.012932	-71.181717	822.369995
1	C1	BA17	16/11/2014	08:58:31	16/11/2014 08:58:31	-41.012714	-71.181992	761.929993
1	C1	BA17	16/11/2014	09:00:05	16/11/2014 09:00:05	-41.012115	-71.181595	845.309998
1	C1	BA17	16/11/2014	09:04:38	16/11/2014 09:04:38	-41.011753	-71.181252	848.039978
1	C1	BA17	16/11/2014	09:07:38	16/11/2014 09:07:38	-41.011799	-71.180977	780.779968
1	C1	BA17	16/11/2014	09:09:08	16/11/2014 09:09:08	-41.01123	-71.180229	845.709961
1	C1	BA17	16/11/2014	09:10:40	16/11/2014 09:10:40	-41.010963	-71.180183	849.269958
1	C1	BA17	16/11/2014	09:12:10	16/11/2014 09:12:10	-41.010918	-71.179855	813.599976
1	C1	BA17	16/11/2014	09:13:41	16/11/2014 09:13:41	-41.010014	-71.180046	937.419983
1	C1	BA17	16/11/2014	09:15:11	16/11/2014 09:15:11	-41.010307	-71.17939	851.019958
1	C1	BA17	16/11/2014	09:21:19	16/11/2014 09:21:19	-41.009682	-71.178696	857.889954
1	C1	BA17	16/11/2014	09:22:51	16/11/2014 09:22:51	-41.009422	-71.178368	878.070007
1	C1	BA17	16/11/2014	09:24:25	16/11/2014 09:24:25	-41.009335	-71.178474	855.570007
1	C1	BA17	16/11/2014	09:25:55	16/11/2014 09:25:55	-41.009335	-71.178505	834.109985
1	C1	BA17	16/11/2014	09:27:25	16/11/2014 09:27:25	-41.00893	-71.177742	909.070007
1	C1	BA17	16/11/2014	09:28:59	16/11/2014 09:28:59	-41.008781	-71.178055	849.690002
1	C1	BA17	16/11/2014	09:30:30	16/11/2014 09:30:30	-41.008545	-71.177994	876.849976
1	C1	BA17	16/11/2014	09:32:01	16/11/2014 09:32:01	-41.008499	-71.177864	860.73999
1	C1	BA17	16/11/2014	09:35:04	16/11/2014 09:35:04	-41.008419	-71.177704	851.01001
1	C1	BA17	16/11/2014	09:36:35	16/11/2014 09:36:35	-41.008175	-71.177322	873.699951
1	C1	BA17	16/11/2014	09:38:11	16/11/2014 09:38:11	-41.008064	-71.177231	869.919983
1	C1	BA17	16/11/2014	09:41:15	16/11/2014 09:41:15	-41.008419	-71.177414	801.769958
1	C1	BA17	16/11/2014	09:49:02	16/11/2014 09:49:02	-41.008469	-71.176064	862.659973
1	C1	BA17	16/11/2014	09:50:35	16/11/2014 09:50:35	-41.00835	-71.175835	866.23999
1	C1	BA17	16/11/2014	09:55:19	16/11/2014 09:55:19	-41.008312	-71.175476	842.169983
1	C1	BA17	16/11/2014	10:02:08	16/11/2014 10:02:08	-41.009083	-71.175148	824.449951
1	C1	BA17	16/11/2014	10:03:41	16/11/2014 10:03:41	-41.009583	-71.175163	798.709961
1	C1	BA17	16/11/2014	10:06:57	16/11/2014 10:06:57	-41.0093	-71.175125	813.329956
1	C1	BA17	16/11/2014	10:08:31	16/11/2014 10:08:31	-41.009392	-71.17514	816.019958
1	C1	BA17	16/11/2014	10:11:44	16/11/2014 10:11:44	-41.009548	-71.175133	802.919983
1	C1	BA17	16/11/2014	10:16:27	16/11/2014 10:16:27	-41.009617	-71.174965	814.48999
1	C1	BA17	16/11/2014	10:18:04	16/11/2014 10:18:04	-41.009705	-71.175003	816.76001
1	C1	BA17	16/11/2014	10:21:18	16/11/2014 10:21:18	-41.010391	-71.175362	808.859985
1	C1	BA17	16/11/2014	10:31:11	16/11/2014 10:31:11	-41.011581	-71.177048	824.089966
1	C1	BA17	16/11/2014	10:32:51	16/11/2014 10:32:51	-41.01181	-71.177132	812.669983
1	C1	BA17	16/11/2014	10:34:29	16/11/2014 10:34:29	-41.01199	-71.177277	815.51001
1	C1	BA17	16/11/2014	10:36:10	16/11/2014 10:36:10	-41.012085	-71.177681	805.070007
1	C1	BA17	16/11/2014	10:37:47	16/11/2014 10:37:47	-41.012138	-71.177704	808.690002
1	C1	BA17	16/11/2014	10:39:24	16/11/2014 10:39:24	-41.012253	-71.178207	806.190002
1	C1	BA17	16/11/2014	10:42:51	16/11/2014 10:42:51	-41.012173	-71.178398	802.73999
1	C1	BA17	16/11/2014	12:03:49	16/11/2014 12:03:49	-41.01545	-71.179893	808.549988
1	C1	BA17	16/11/2014	12:17:47	16/11/2014 12:17:47	-41.015259	-71.180351	822.709961
1	C1	BA17	16/11/2014	12:19:32	16/11/2014 12:19:32	-41.015163	-71.180473	820.399963
1	C1	BA17	16/11/2014	12:36:13	16/11/2014 12:36:13	-41.015087	-71.180435	835.880005
1	C1	BA17	16/11/2014	12:39:30	16/11/2014 12:39:30	-41.015114	-71.180428	826.25
1	C1	BA17	16/11/2014	12:42:45	16/11/2014 12:42:45	-41.015049	-71.180199	808.079956
1	C1	BA17	16/11/2014	12:46:01	16/11/2014 12:46:01	-41.015026	-71.18055	834.01001
1	C1	BA17	16/11/2014	12:49:16	16/11/2014 12:49:16	-41.014996	-71.180435	808.5
1	C1	BA17	16/11/2014	12:50:54	16/11/2014 12:50:54	-41.014969	-71.180466	760.789978
1	C1	BA17	16/11/2014	12:55:53	16/11/2014 12:55:53	-41.014866	-71.180565	789.75
1	C1	BA17	16/11/2014	12:57:33	16/11/2014 12:57:33	-41.015129	-71.180466	814.47998
1	C1	BA17	16/11/2014	13:02:34	16/11/2014 13:02:34	-41.015053	-71.180611	847.029968
1	C1	BA17	16/11/2014	13:04:12	16/11/2014 13:04:12	-41.015148	-71.180519	816.579956
1	C1	BA17	16/11/2014	13:05:52	16/11/2014 13:05:52	-41.015099	-71.180244	788.269958
1	C1	BA17	16/11/2014	13:09:12	16/11/2014 13:09:12	-41.014931	-71.180489	812.98999
1	C1	BA17	16/11/2014	13:14:15	16/11/2014 13:14:15	-41.015041	-71.180412	817.940002
1	C1	BA17	16/11/2014	13:29:45	16/11/2014 13:29:45	-41.014824	-71.180412	845.269958
1	C1	BA17	16/11/2014	13:31:34	16/11/2014 13:31:34	-41.0149	-71.180321	828.579956
1	C1	BA17	16/11/2014	13:35:08	16/11/2014 13:35:08	-41.015018	-71.180283	817.649963
1	C1	BA17	16/11/2014	13:38:38	16/11/2014 13:38:38	-41.015034	-71.180321	818.5
1	C1	BA17	16/11/2014	13:40:22	16/11/2014 13:40:22	-41.014946	-71.180428	805.289978
1	C1	BA17	16/11/2014	14:07:37	16/11/2014 14:07:37	-41.015022	-71.180389	810.539978
1	C1	BA17	16/11/2014	14:19:29	16/11/2014 14:19:29	-41.015129	-71.180061	734.97998
1	C1	BA17	16/11/2014	14:21:11	16/11/2014 14:21:11	-41.01495	-71.179611	819.589966
1	C1	BA17	16/11/2014	14:26:15	16/11/2014 14:26:15	-41.014729	-71.179359	835.799988
1	C1	BA17	16/11/2014	14:27:55	16/11/2014 14:27:55	-41.014683	-71.179123	821.849976
1	C1	BA17	16/11/2014	14:34:41	16/11/2014 14:34:41	-41.014454	-71.178329	780.799988
1	C1	BA17	16/11/2014	14:39:49	16/11/2014 14:39:49	-41.014145	-71.177917	824.399963
1	C1	BA17	16/11/2014	14:48:22	16/11/2014 14:48:22	-41.013515	-71.176918	801.049988
1	C1	BA17	16/11/2014	15:07:21	16/11/2014 15:07:21	-41.014046	-71.177856	790.179993
1	C1	BA17	16/11/2014	15:09:06	16/11/2014 15:09:06	-41.01413	-71.177803	811.359985
1	C1	BA17	16/11/2014	15:10:51	16/11/2014 15:10:51	-41.014675	-71.178505	806.380005
1	C1	BA17	16/11/2014	15:14:21	16/11/2014 15:14:21	-41.014725	-71.178558	836.369995
1	C1	BA17	16/11/2014	15:30:08	16/11/2014 15:30:08	-41.014946	-71.178917	840.5
1	C1	BA17	16/11/2014	15:36:30	16/11/2014 15:36:30	-41.015087	-71.179008	839.26001
1	C1	BA17	16/11/2014	15:49:22	16/11/2014 15:49:22	-41.01516	-71.178955	829.029968
1	C1	BA17	16/11/2014	16:15:25	16/11/2014 16:15:25	-41.015202	-71.178986	820.119995
1	C1	BA17	16/11/2014	16:18:46	16/11/2014 16:18:46	-41.015144	-71.179001	809.849976
1	C1	BA17	16/11/2014	16:27:13	16/11/2014 16:27:13	-41.015072	-71.178879	807.119995
1	C1	BA17	16/11/2014	16:28:54	16/11/2014 16:28:54	-41.014969	-71.179008	828.269958
1	C1	BA17	16/11/2014	16:32:17	16/11/2014 16:32:17	-41.015003	-71.178818	818.349976
1	C1	BA17	16/11/2014	16:44:09	16/11/2014 16:44:09	-41.015091	-71.17881	818.039978
1	C1	BA17	16/11/2014	17:59:07	16/11/2014 17:59:07	-41.015301	-71.179207	807.809998
1	C1	BA17	16/11/2014	18:01:23	16/11/2014 18:01:23	-41.015259	-71.179588	822.869995
1	C1	BA17	16/11/2014	18:03:04	16/11/2014 18:03:04	-41.015587	-71.180145	814.820007
1	C1	BA17	16/11/2014	18:06:24	16/11/2014 18:06:24	-41.015034	-71.180779	833.320007
1	C1	BA17	16/11/2014	18:08:04	16/11/2014 18:08:04	-41.014751	-71.181007	831.099976
1	C1	BA17	16/11/2014	18:23:23	16/11/2014 18:23:23	-41.014309	-71.180534	805.929993
1	C1	BA17	16/11/2014	18:28:33	16/11/2014 18:28:33	-41.014446	-71.180946	839
1	C1	BA17	16/11/2014	18:44:10	16/11/2014 18:44:10	-41.014561	-71.180984	809.869995
1	C1	BA17	16/11/2014	18:45:53	16/11/2014 18:45:53	-41.014534	-71.180962	810.809998
1	C1	BA17	16/11/2014	18:52:40	16/11/2014 18:52:40	-41.014568	-71.181137	738.779968
1	C1	BA17	16/11/2014	18:54:21	16/11/2014 18:54:21	-41.014324	-71.180046	898.070007
1	C1	BA17	16/11/2014	18:59:27	16/11/2014 18:59:27	-41.014309	-71.180672	871.709961
1	C1	BA17	16/11/2014	19:43:32	16/11/2014 19:43:32	-41.014275	-71.181313	802.429993
1	C1	BA17	16/11/2014	19:48:41	16/11/2014 19:48:41	-41.014252	-71.181892	862.179993
1	C1	BA17	16/11/2014	19:53:53	16/11/2014 19:53:53	-41.014336	-71.181473	803.700012
1	C1	BA17	16/11/2014	19:57:18	16/11/2014 19:57:18	-41.013874	-71.181969	846.97998
1	C1	BA17	16/11/2014	20:00:50	16/11/2014 20:00:50	-41.013763	-71.182129	826.089966
1	C1	BA17	16/11/2014	20:07:42	16/11/2014 20:07:42	-41.013805	-71.182106	819.419983
1	C1	BA17	16/11/2014	20:09:28	16/11/2014 20:09:28	-41.01376	-71.182068	829.889954
1	C1	BA17	16/11/2014	20:11:14	16/11/2014 20:11:14	-41.013725	-71.182083	838.76001
1	C1	BA17	16/11/2014	20:42:16	16/11/2014 20:42:16	-41.01371	-71.181808	862.679993
1	C1	BA17	16/11/2014	20:43:57	16/11/2014 20:43:57	-41.013943	-71.18174	805.719971
1	C1	BA17	16/11/2014	20:47:19	16/11/2014 20:47:19	-41.013557	-71.181999	867.969971
1	C1	BA17	16/11/2014	20:49:03	16/11/2014 20:49:03	-41.013847	-71.181557	812.049988
1	C1	BA17	16/11/2014	20:52:28	16/11/2014 20:52:28	-41.013821	-71.181473	837.440002
1	C1	BA17	16/11/2014	20:54:12	16/11/2014 20:54:12	-41.013836	-71.181419	830.380005
1	C1	BA17	16/11/2014	21:04:25	16/11/2014 21:04:25	-41.013908	-71.181198	825.099976
1	C1	BA17	16/11/2014	21:19:36	16/11/2014 21:19:36	-41.014122	-71.181129	795.97998
1	C1	BA17	16/11/2014	21:41:33	16/11/2014 21:41:33	-41.014027	-71.180939	794.309998
1	C1	BA17	16/11/2014	21:50:07	16/11/2014 21:50:07	-41.014069	-71.18071	789.320007
1	C1	BA17	16/11/2014	22:01:20	16/11/2014 22:01:20	-41.013855	-71.181023	827.109985
1	C1	BA17	16/11/2014	22:08:34	16/11/2014 22:08:34	-41.013729	-71.181648	821.589966
1	C1	BA17	16/11/2014	22:13:36	16/11/2014 22:13:36	-41.01371	-71.181908	823.539978
1	C1	BA17	16/11/2014	23:40:25	16/11/2014 23:40:25	-41.012688	-71.181061	799.609985
1	C1	BA17	16/11/2014	23:42:08	16/11/2014 23:42:08	-41.012665	-71.181061	841.529968
1	C1	BA17	17/11/2014	00:03:47	17/11/2014 00:03:47	-41.013214	-71.182335	804.97998
1	C1	BA17	17/11/2014	00:49:40	17/11/2014 00:49:40	-41.013206	-71.182053	812.5
1	C1	BA17	17/11/2014	00:54:56	17/11/2014 00:54:56	-41.013397	-71.182396	772.519958
1	C1	BA17	17/11/2014	01:25:23	17/11/2014 01:25:23	-41.013111	-71.182076	846.539978
1	C1	BA17	17/11/2014	01:30:28	17/11/2014 01:30:28	-41.013222	-71.181923	812.719971
1	C1	BA17	17/11/2014	02:26:01	17/11/2014 02:26:01	-41.012962	-71.18187	853.549988
1	C1	BA17	17/11/2014	02:33:04	17/11/2014 02:33:04	-41.012962	-71.182022	784.130005
1	C1	BA17	17/11/2014	03:02:05	17/11/2014 03:02:05	-41.012959	-71.181641	854.01001
1	C1	BA17	17/11/2014	03:05:13	17/11/2014 03:05:13	-41.013203	-71.182053	838.359985
1	C1	BA17	17/11/2014	03:08:25	17/11/2014 03:08:25	-41.013023	-71.181931	832.690002
1	C1	BA17	17/11/2014	03:11:41	17/11/2014 03:11:41	-41.012993	-71.181793	812.899963
1	C1	BA17	17/11/2014	03:25:53	17/11/2014 03:25:53	-41.012913	-71.181969	776.869995
1	C1	BA17	17/11/2014	03:27:26	17/11/2014 03:27:26	-41.013245	-71.182114	846.130005
1	C1	BA17	17/11/2014	03:28:59	17/11/2014 03:28:59	-41.013004	-71.181931	801.070007
1	C1	BA17	17/11/2014	03:30:32	17/11/2014 03:30:32	-41.013283	-71.181816	868.559998
1	C1	BA17	17/11/2014	03:32:05	17/11/2014 03:32:05	-41.012634	-71.181839	766.72998
1	C1	BA17	17/11/2014	03:33:38	17/11/2014 03:33:38	-41.012905	-71.181969	792.690002
1	C1	BA17	17/11/2014	03:36:46	17/11/2014 03:36:46	-41.013103	-71.18203	826.179993
1	C1	BA17	17/11/2014	03:38:20	17/11/2014 03:38:20	-41.012787	-71.182152	776.73999
1	C1	BA17	17/11/2014	03:39:53	17/11/2014 03:39:53	-41.012936	-71.181732	814.929993
1	C1	BA17	17/11/2014	03:41:26	17/11/2014 03:41:26	-41.012974	-71.181885	812.049988
1	C1	BA17	17/11/2014	03:46:08	17/11/2014 03:46:08	-41.013027	-71.181816	821.380005
1	C1	BA17	17/11/2014	03:47:41	17/11/2014 03:47:41	-41.013153	-71.181702	837.529968
1	C1	BA17	17/11/2014	03:52:21	17/11/2014 03:52:21	-41.012817	-71.181778	828.389954
1	C1	BA17	17/11/2014	04:00:24	17/11/2014 04:00:24	-41.013103	-71.181847	827.519958
1	C1	BA17	17/11/2014	04:03:31	17/11/2014 04:03:31	-41.01302	-71.181725	813.849976
1	C1	BA17	17/11/2014	04:05:08	17/11/2014 04:05:08	-41.013062	-71.181854	810.419983
1	C1	BA17	17/11/2014	04:08:23	17/11/2014 04:08:23	-41.013096	-71.181862	814.649963
1	C1	BA17	17/11/2014	04:10:01	17/11/2014 04:10:01	-41.013161	-71.181984	809.799988
1	C1	BA17	17/11/2014	04:11:38	17/11/2014 04:11:38	-41.013039	-71.181801	824.909973
1	C1	BA17	17/11/2014	04:18:06	17/11/2014 04:18:06	-41.013096	-71.181969	817.269958
1	C1	BA17	17/11/2014	04:21:21	17/11/2014 04:21:21	-41.013054	-71.181824	814.72998
1	C1	BA17	17/11/2014	04:26:35	17/11/2014 04:26:35	-41.013153	-71.181847	820.929993
1	C1	BA17	17/11/2014	04:29:39	17/11/2014 04:29:39	-41.012222	-71.181473	712.820007
1	C1	BA17	17/11/2014	04:31:11	17/11/2014 04:31:11	-41.013157	-71.181946	853.579956
1	C1	BA17	17/11/2014	04:32:43	17/11/2014 04:32:43	-41.012981	-71.182045	869.889954
1	C1	BA17	17/11/2014	04:35:48	17/11/2014 04:35:48	-41.012821	-71.181709	813.519958
1	C1	BA17	17/11/2014	04:42:03	17/11/2014 04:42:03	-41.012939	-71.181793	812.839966
1	C1	BA17	17/11/2014	04:43:36	17/11/2014 04:43:36	-41.012932	-71.181793	798.97998
1	C1	BA17	17/11/2014	04:53:00	17/11/2014 04:53:00	-41.013012	-71.181747	824.449951
1	C1	BA17	17/11/2014	04:57:39	17/11/2014 04:57:39	-41.012867	-71.181747	800.139954
1	C1	BA17	17/11/2014	05:27:14	17/11/2014 05:27:14	-41.013065	-71.181763	820.070007
1	C1	BA17	17/11/2014	05:28:46	17/11/2014 05:28:46	-41.013092	-71.18161	817.419983
1	C1	BA17	17/11/2014	05:33:23	17/11/2014 05:33:23	-41.013092	-71.181808	822
1	C1	BA17	17/11/2014	05:39:34	17/11/2014 05:39:34	-41.013023	-71.181793	832.209961
1	C1	BA17	17/11/2014	05:44:11	17/11/2014 05:44:11	-41.013065	-71.181671	823.73999
1	C1	BA17	17/11/2014	05:48:49	17/11/2014 05:48:49	-41.013077	-71.181725	845.649963
1	C1	BA17	17/11/2014	05:51:58	17/11/2014 05:51:58	-41.0131	-71.181824	848.570007
1	C1	BA17	17/11/2014	06:08:50	17/11/2014 06:08:50	-41.012882	-71.181534	826.709961
1	C1	BA17	17/11/2014	06:10:21	17/11/2014 06:10:21	-41.012989	-71.182198	748.349976
1	C1	BA17	17/11/2014	06:17:57	17/11/2014 06:17:57	-41.013149	-71.182022	810.399963
1	C1	BA17	17/11/2014	06:27:10	17/11/2014 06:27:10	-41.013023	-71.182037	811.849976
1	C1	BA17	17/11/2014	06:30:15	17/11/2014 06:30:15	-41.013077	-71.181847	834.940002
1	C1	BA17	17/11/2014	06:33:20	17/11/2014 06:33:20	-41.013165	-71.181931	823.820007
1	C1	BA17	17/11/2014	06:34:52	17/11/2014 06:34:52	-41.013153	-71.182098	807.219971
1	C1	BA17	17/11/2014	06:36:25	17/11/2014 06:36:25	-41.012703	-71.179008	978.339966
1	C1	BA17	17/11/2014	06:37:57	17/11/2014 06:37:57	-41.013107	-71.181297	845.299988
1	C1	BA17	17/11/2014	06:39:30	17/11/2014 06:39:30	-41.013077	-71.182167	827.47998
1	C1	BA17	17/11/2014	06:41:06	17/11/2014 06:41:06	-41.01318	-71.181564	815.039978
1	C1	BA17	17/11/2014	06:44:18	17/11/2014 06:44:18	-41.013145	-71.182243	807.429993
1	C1	BA17	17/11/2014	06:45:58	17/11/2014 06:45:58	-41.013138	-71.181702	819.690002
1	C1	BA17	17/11/2014	06:49:26	17/11/2014 06:49:26	-41.01292	-71.182419	865.919983
1	C1	BA17	17/11/2014	07:06:57	17/11/2014 07:06:57	-41.013145	-71.182236	833.48999
1	C1	BA17	17/11/2014	07:08:35	17/11/2014 07:08:35	-41.013054	-71.182182	832.859985
1	C1	BA17	17/11/2014	07:14:50	17/11/2014 07:14:50	-41.013142	-71.181862	817.589966
1	C1	BA17	17/11/2014	07:19:30	17/11/2014 07:19:30	-41.013084	-71.182091	824.26001
1	C1	BA17	17/11/2014	07:25:38	17/11/2014 07:25:38	-41.013107	-71.18206	822.089966
1	C1	BA17	17/11/2014	07:27:27	17/11/2014 07:27:27	-41.012798	-71.181236	844.809998
1	C1	BA17	17/11/2014	07:28:59	17/11/2014 07:28:59	-41.013081	-71.182175	813
1	C1	BA17	17/11/2014	07:45:06	17/11/2014 07:45:06	-41.013073	-71.181793	806.789978
1	C1	BA17	17/11/2014	07:51:11	17/11/2014 07:51:11	-41.013103	-71.181717	819.599976
1	C1	BA17	17/11/2014	08:00:17	17/11/2014 08:00:17	-41.013107	-71.181755	808.849976
1	C1	BA17	17/11/2014	08:10:51	17/11/2014 08:10:51	-41.012878	-71.181717	835.859985
1	C1	BA17	17/11/2014	08:12:20	17/11/2014 08:12:20	-41.012966	-71.181648	882.649963
1	C1	BA17	17/11/2014	08:15:21	17/11/2014 08:15:21	-41.013042	-71.181679	812.619995
1	C1	BA17	17/11/2014	08:19:52	17/11/2014 08:19:52	-41.013046	-71.181976	872.839966
1	C1	BA17	17/11/2014	08:54:45	17/11/2014 08:54:45	-41.012562	-71.181168	814.75
1	C1	BA17	17/11/2014	08:56:16	17/11/2014 08:56:16	-41.012314	-71.180756	823.169983
1	C1	BA17	17/11/2014	08:57:45	17/11/2014 08:57:45	-41.011829	-71.180725	839.029968
1	C1	BA17	17/11/2014	08:59:16	17/11/2014 08:59:16	-41.011879	-71.180458	803.22998
1	C1	BA17	17/11/2014	09:05:18	17/11/2014 09:05:18	-41.011383	-71.180138	845.320007
1	C1	BA17	17/11/2014	09:09:50	17/11/2014 09:09:50	-41.01136	-71.178925	848.089966
1	C1	BA17	17/11/2014	09:11:20	17/11/2014 09:11:20	-41.011375	-71.179146	798.709961
1	C1	BA17	17/11/2014	09:17:22	17/11/2014 09:17:22	-41.011242	-71.17868	806.859985
1	C1	BA17	17/11/2014	09:18:52	17/11/2014 09:18:52	-41.011082	-71.178619	810.539978
1	C1	BA17	17/11/2014	09:21:53	17/11/2014 09:21:53	-41.010857	-71.17849	804.320007
1	C1	BA17	17/11/2014	09:26:25	17/11/2014 09:26:25	-41.01009	-71.179054	904.859985
1	C1	BA17	17/11/2014	09:32:35	17/11/2014 09:32:35	-41.010399	-71.178261	826.649963
1	C1	BA17	17/11/2014	09:34:09	17/11/2014 09:34:09	-41.010288	-71.178314	831.059998
1	C1	BA17	17/11/2014	09:37:14	17/11/2014 09:37:14	-41.010155	-71.178223	824.849976
1	C1	BA17	17/11/2014	09:38:44	17/11/2014 09:38:44	-41.009892	-71.178139	839.690002
1	C1	BA17	17/11/2014	09:40:18	17/11/2014 09:40:18	-41.009762	-71.178154	854.029968
1	C1	BA17	17/11/2014	09:43:24	17/11/2014 09:43:24	-41.009605	-71.178337	887.97998
1	C1	BA17	17/11/2014	09:46:29	17/11/2014 09:46:29	-41.009701	-71.178017	848.839966
1	C1	BA17	17/11/2014	09:51:19	17/11/2014 09:51:19	-41.009109	-71.177315	855.940002
1	C1	BA17	17/11/2014	09:52:54	17/11/2014 09:52:54	-41.009102	-71.17733	845.690002
1	C1	BA17	17/11/2014	09:57:36	17/11/2014 09:57:36	-41.008873	-71.177246	877.579956
1	C1	BA17	17/11/2014	09:59:09	17/11/2014 09:59:09	-41.008904	-71.177094	842.539978
1	C1	BA17	17/11/2014	10:10:27	17/11/2014 10:10:27	-41.008049	-71.174728	843.429993
1	C1	BA17	17/11/2014	10:12:04	17/11/2014 10:12:04	-41.008389	-71.174706	820.669983
1	C1	BA17	17/11/2014	10:13:41	17/11/2014 10:13:41	-41.008575	-71.174431	823.079956
1	C1	BA17	17/11/2014	10:15:17	17/11/2014 10:15:17	-41.008617	-71.173927	825.789978
1	C1	BA17	17/11/2014	10:18:28	17/11/2014 10:18:28	-41.008869	-71.172775	813.919983
1	C1	BA17	17/11/2014	10:21:36	17/11/2014 10:21:36	-41.008877	-71.172478	818.179993
1	C1	BA17	17/11/2014	10:34:36	17/11/2014 10:34:36	-41.008053	-71.169746	810.709961
1	C1	BA17	17/11/2014	11:50:19	17/11/2014 11:50:19	-41.012367	-71.175468	824.039978
1	C1	BA17	17/11/2014	11:52:00	17/11/2014 11:52:00	-41.012859	-71.176315	807.119995
1	C1	BA17	17/11/2014	12:29:29	17/11/2014 12:29:29	-41.015095	-71.180214	831.51001
1	C1	BA17	17/11/2014	12:32:46	17/11/2014 12:32:46	-41.015072	-71.180168	826.959961
1	C1	BA17	17/11/2014	12:44:13	17/11/2014 12:44:13	-41.014881	-71.180191	806.659973
1	C1	BA17	17/11/2014	12:45:50	17/11/2014 12:45:50	-41.01479	-71.180229	792.869995
1	C1	BA17	17/11/2014	12:47:27	17/11/2014 12:47:27	-41.014961	-71.180183	818.089966
1	C1	BA17	17/11/2014	12:49:04	17/11/2014 12:49:04	-41.0149	-71.180115	810.599976
1	C1	BA17	17/11/2014	12:52:19	17/11/2014 12:52:19	-41.01445	-71.180122	781.429993
1	C1	BA17	17/11/2014	13:00:34	17/11/2014 13:00:34	-41.015148	-71.180069	831.179993
1	C1	BA17	17/11/2014	13:07:10	17/11/2014 13:07:10	-41.015034	-71.180138	846.98999
1	C1	BA17	17/11/2014	13:18:45	17/11/2014 13:18:45	-41.015026	-71.180252	842.159973
1	C1	BA17	17/11/2014	13:20:27	17/11/2014 13:20:27	-41.015057	-71.179916	901.48999
1	C1	BA17	17/11/2014	13:30:35	17/11/2014 13:30:35	-41.015072	-71.181046	767.869995
1	C1	BA17	17/11/2014	13:32:19	17/11/2014 13:32:19	-41.014858	-71.180237	855.919983
1	C1	BA17	17/11/2014	14:06:02	17/11/2014 14:06:02	-41.015213	-71.18074	770.97998
1	C1	BA17	17/11/2014	14:07:44	17/11/2014 14:07:44	-41.014931	-71.180168	860.919983
1	C1	BA17	17/11/2014	14:11:07	17/11/2014 14:11:07	-41.014996	-71.18029	835.440002
1	C1	BA17	17/11/2014	14:14:29	17/11/2014 14:14:29	-41.015194	-71.180534	827.959961
1	C1	BA17	17/11/2014	14:21:12	17/11/2014 14:21:12	-41.015015	-71.180267	838.029968
1	C1	BA17	17/11/2014	14:31:06	17/11/2014 14:31:06	-41.01479	-71.181	812.669983
1	C1	BA17	17/11/2014	14:36:01	17/11/2014 14:36:01	-41.014885	-71.181091	811.700012
1	C1	BA17	17/11/2014	14:39:21	17/11/2014 14:39:21	-41.014748	-71.180786	803.109985
1	C1	BA17	17/11/2014	14:42:43	17/11/2014 14:42:43	-41.014614	-71.181046	825.179993
1	C1	BA17	17/11/2014	14:44:25	17/11/2014 14:44:25	-41.014458	-71.18129	806.969971
1	C1	BA17	17/11/2014	14:47:49	17/11/2014 14:47:49	-41.014629	-71.181297	809.789978
1	C1	BA17	17/11/2014	14:51:11	17/11/2014 14:51:11	-41.014545	-71.181229	808.72998
1	C1	BA17	17/11/2014	15:08:27	17/11/2014 15:08:27	-41.014351	-71.181526	799.539978
1	C1	BA17	17/11/2014	15:12:34	17/11/2014 15:12:34	-41.014221	-71.181465	817.200012
1	C1	BA17	17/11/2014	15:19:28	17/11/2014 15:19:28	-41.014118	-71.18158	820.72998
1	C1	BA17	17/11/2014	15:22:43	17/11/2014 15:22:43	-41.014187	-71.181168	793.200012
1	C1	BA17	17/11/2014	15:35:52	17/11/2014 15:35:52	-41.014027	-71.181587	816.059998
1	C1	BA17	17/11/2014	15:39:10	17/11/2014 15:39:10	-41.013996	-71.181862	827.419983
1	C1	BA17	17/11/2014	15:50:39	17/11/2014 15:50:39	-41.013878	-71.181671	816.200012
1	C1	BA17	17/11/2014	15:52:21	17/11/2014 15:52:21	-41.013863	-71.181778	811.719971
1	C1	BA17	17/11/2014	16:09:54	17/11/2014 16:09:54	-41.014645	-71.180115	669.700012
1	C1	BA17	17/11/2014	17:02:02	17/11/2014 17:02:02	-41.013927	-71.182144	840.72998
1	C1	BA17	17/11/2014	17:05:23	17/11/2014 17:05:23	-41.013771	-71.182022	813.409973
1	C1	BA17	17/11/2014	17:12:08	17/11/2014 17:12:08	-41.013599	-71.181366	799.429993
1	C1	BA17	17/11/2014	17:13:50	17/11/2014 17:13:50	-41.013718	-71.18055	834.299988
1	C1	BA17	17/11/2014	17:15:32	17/11/2014 17:15:32	-41.013599	-71.180496	787.849976
1	C1	BA17	17/11/2014	17:18:57	17/11/2014 17:18:57	-41.013672	-71.180374	806.869995
1	C1	BA17	17/11/2014	17:20:37	17/11/2014 17:20:37	-41.013725	-71.180222	800.820007
1	C1	BA17	17/11/2014	17:22:20	17/11/2014 17:22:20	-41.01366	-71.180313	818.099976
1	C1	BA17	17/11/2014	17:27:19	17/11/2014 17:27:19	-41.013672	-71.180382	823.179993
1	C1	BA17	17/11/2014	17:39:00	17/11/2014 17:39:00	-41.013695	-71.180374	810.619995
1	C1	BA17	17/11/2014	17:40:40	17/11/2014 17:40:40	-41.01368	-71.180443	806.859985
1	C1	BA17	17/11/2014	17:47:23	17/11/2014 17:47:23	-41.013714	-71.180435	806.969971
1	C1	BA17	17/11/2014	18:15:14	17/11/2014 18:15:14	-41.014271	-71.181152	809.700012
1	C1	BA17	17/11/2014	18:28:47	17/11/2014 18:28:47	-41.014183	-71.181297	813.75
1	C1	BA17	17/11/2014	18:32:19	17/11/2014 18:32:19	-41.014282	-71.181694	768.630005
1	C1	BA17	17/11/2014	18:34:10	17/11/2014 18:34:10	-41.014412	-71.181526	765.549988
1	C1	BA17	17/11/2014	18:37:47	17/11/2014 18:37:47	-41.014156	-71.181252	822.829956
1	C1	BA17	17/11/2014	18:46:47	17/11/2014 18:46:47	-41.014095	-71.181488	823.48999
1	C1	BA17	17/11/2014	18:55:08	17/11/2014 18:55:08	-41.013916	-71.181625	828.559998
1	C1	BA17	17/11/2014	19:00:08	17/11/2014 19:00:08	-41.013737	-71.181938	840.559998
1	C1	BA17	17/11/2014	19:05:12	17/11/2014 19:05:12	-41.013622	-71.182152	838.48999
1	C1	BA17	17/11/2014	19:51:41	17/11/2014 19:51:41	-41.013699	-71.182167	842.070007
1	C1	BA17	17/11/2014	20:10:54	17/11/2014 20:10:54	-41.013912	-71.181618	666.399963
1	C1	BA17	17/11/2014	20:17:32	17/11/2014 20:17:32	-41.013657	-71.181953	777.079956
1	C1	BA17	17/11/2014	20:24:59	17/11/2014 20:24:59	-41.013474	-71.182022	799.97998
1	C1	BA17	17/11/2014	21:34:36	17/11/2014 21:34:36	-41.013325	-71.182159	879.599976
1	C1	BA17	17/11/2014	22:10:07	17/11/2014 22:10:07	-41.013557	-71.181175	791.179993
1	C1	BA17	17/11/2014	22:13:22	17/11/2014 22:13:22	-41.013306	-71.181595	801.73999
1	C1	BA17	17/11/2014	22:18:18	17/11/2014 22:18:18	-41.012989	-71.181297	826.899963
1	C1	BA17	17/11/2014	22:19:58	17/11/2014 22:19:58	-41.012684	-71.181778	813.859985
1	C1	BA17	17/11/2014	22:23:16	17/11/2014 22:23:16	-41.012657	-71.181885	817.01001
1	C1	BA17	17/11/2014	22:25:13	17/11/2014 22:25:13	-41.012535	-71.182068	819.649963
1	C1	BA17	17/11/2014	22:27:20	17/11/2014 22:27:20	-41.012615	-71.182495	815.26001
1	C1	BA17	17/11/2014	22:32:19	17/11/2014 22:32:19	-41.01223	-71.182983	858.559998
1	C1	BA17	17/11/2014	22:42:05	17/11/2014 22:42:05	-41.012203	-71.183609	866.889954
1	C1	BA17	17/11/2014	22:43:41	17/11/2014 22:43:41	-41.012371	-71.183456	834.73999
1	C1	BA17	17/11/2014	22:45:18	17/11/2014 22:45:18	-41.012291	-71.183365	825.070007
1	C1	BA17	17/11/2014	22:46:53	17/11/2014 22:46:53	-41.012215	-71.183228	854.909973
1	C1	BA17	17/11/2014	22:48:27	17/11/2014 22:48:27	-41.012283	-71.183083	810.51001
1	C1	BA17	17/11/2014	22:50:02	17/11/2014 22:50:02	-41.012459	-71.182701	835.049988
1	C1	BA17	17/11/2014	22:53:12	17/11/2014 22:53:12	-41.01231	-71.182213	831.779968
1	C1	BA17	17/11/2014	22:54:48	17/11/2014 22:54:48	-41.012428	-71.18206	831.309998
1	C1	BA17	17/11/2014	22:59:37	17/11/2014 22:59:37	-41.013931	-71.181335	820.089966
1	C1	BA17	17/11/2014	23:10:50	17/11/2014 23:10:50	-41.01368	-71.180779	821.329956
1	C1	BA17	17/11/2014	23:12:25	17/11/2014 23:12:25	-41.013332	-71.180367	816.929993
1	C1	BA17	17/11/2014	23:15:36	17/11/2014 23:15:36	-41.01376	-71.180511	842.47998
1	C1	BA17	17/11/2014	23:17:10	17/11/2014 23:17:10	-41.013718	-71.180489	823.72998
1	C1	BA17	17/11/2014	23:25:07	17/11/2014 23:25:07	-41.013775	-71.180702	802.320007
1	C1	BA17	17/11/2014	23:31:37	17/11/2014 23:31:37	-41.013748	-71.181236	804.049988
1	C1	BA17	17/11/2014	23:36:29	17/11/2014 23:36:29	-41.01355	-71.181488	823.630005
1	C1	BA17	17/11/2014	23:38:03	17/11/2014 23:38:03	-41.013508	-71.181526	824.669983
1	C1	BA17	17/11/2014	23:42:55	17/11/2014 23:42:55	-41.013447	-71.182083	816.76001
1	C1	BA17	17/11/2014	23:47:48	17/11/2014 23:47:48	-41.013573	-71.182243	824.469971
1	C1	BA17	17/11/2014	23:52:38	17/11/2014 23:52:38	-41.0135	-71.182281	814.339966
1	C1	BA17	17/11/2014	23:54:11	17/11/2014 23:54:11	-41.013554	-71.182251	838.969971
1	C1	BA17	18/11/2014	00:03:40	18/11/2014 00:03:40	-41.013554	-71.181885	828.380005
1	C1	BA17	18/11/2014	00:06:54	18/11/2014 00:06:54	-41.013599	-71.181961	813.880005
1	C1	BA17	18/11/2014	00:11:45	18/11/2014 00:11:45	-41.013691	-71.182129	795.049988
1	C1	BA17	18/11/2014	00:22:56	18/11/2014 00:22:56	-41.013435	-71.182381	806.109985
1	C1	BA17	18/11/2014	00:29:29	18/11/2014 00:29:29	-41.013592	-71.182587	798.440002
1	C1	BA17	18/11/2014	00:39:10	18/11/2014 00:39:10	-41.013538	-71.182472	816.429993
1	C1	BA17	18/11/2014	00:47:19	18/11/2014 00:47:19	-41.013443	-71.182411	816.899963
1	C1	BA17	18/11/2014	00:50:39	18/11/2014 00:50:39	-41.013412	-71.182755	831.669983
1	C1	BA17	18/11/2014	00:52:16	18/11/2014 00:52:16	-41.013557	-71.182625	804.25
1	C1	BA17	18/11/2014	01:03:42	18/11/2014 01:03:42	-41.012772	-71.18251	902.679993
1	C1	BA17	18/11/2014	01:21:09	18/11/2014 01:21:09	-41.013508	-71.182335	783.809998
1	C1	BA17	18/11/2014	01:29:08	18/11/2014 01:29:08	-41.013309	-71.182678	797.619995
1	C1	BA17	18/11/2014	01:35:38	18/11/2014 01:35:38	-41.013264	-71.18232	825
1	C1	BA17	18/11/2014	01:48:28	18/11/2014 01:48:28	-41.013229	-71.182388	887.179993
1	C1	BA17	18/11/2014	01:54:47	18/11/2014 01:54:47	-41.013382	-71.182343	860.299988
1	C1	BA17	18/11/2014	02:10:45	18/11/2014 02:10:45	-41.013336	-71.182434	814.709961
1	C1	BA17	18/11/2014	02:55:48	18/11/2014 02:55:48	-41.013367	-71.182487	834.329956
1	C1	BA17	18/11/2014	03:03:56	18/11/2014 03:03:56	-41.013477	-71.182747	789.829956
1	C1	BA17	18/11/2014	03:05:53	18/11/2014 03:05:53	-41.013237	-71.182869	912.199951
1	C1	BA17	18/11/2014	03:43:47	18/11/2014 03:43:47	-41.013367	-71.182564	821.279968
1	C1	BA17	18/11/2014	04:02:02	18/11/2014 04:02:02	-41.013233	-71.182396	840.070007
1	C1	BA17	18/11/2014	04:03:34	18/11/2014 04:03:34	-41.013287	-71.182327	853.190002
1	C1	BA17	18/11/2014	04:05:07	18/11/2014 04:05:07	-41.013386	-71.182564	812.429993
1	C1	BA17	18/11/2014	04:14:28	18/11/2014 04:14:28	-41.013245	-71.182663	808.880005
1	C1	BA17	18/11/2014	04:17:36	18/11/2014 04:17:36	-41.013336	-71.182472	836.48999
1	C1	BA17	18/11/2014	04:19:09	18/11/2014 04:19:09	-41.013172	-71.182533	815.309998
1	C1	BA17	18/11/2014	04:22:17	18/11/2014 04:22:17	-41.013325	-71.18251	817.039978
1	C1	BA17	18/11/2014	04:25:27	18/11/2014 04:25:27	-41.013275	-71.182411	830.889954
1	C1	BA17	18/11/2014	04:50:39	18/11/2014 04:50:39	-41.013199	-71.182526	827.349976
1	C1	BA17	18/11/2014	04:56:56	18/11/2014 04:56:56	-41.013187	-71.182182	852.76001
1	C1	BA17	18/11/2014	04:58:30	18/11/2014 04:58:30	-41.013428	-71.182518	813.659973
1	C1	BA17	18/11/2014	05:04:45	18/11/2014 05:04:45	-41.013187	-71.18261	767.450012
1	C1	BA17	18/11/2014	05:09:26	18/11/2014 05:09:26	-41.013405	-71.182556	827.639954
1	C1	BA17	18/11/2014	05:10:59	18/11/2014 05:10:59	-41.013279	-71.182686	857.109985
1	C1	BA17	18/11/2014	05:23:30	18/11/2014 05:23:30	-41.013393	-71.182487	824.98999
1	C1	BA17	18/11/2014	05:26:36	18/11/2014 05:26:36	-41.013317	-71.182404	828.349976
1	C1	BA17	18/11/2014	05:28:08	18/11/2014 05:28:08	-41.01342	-71.18251	819.719971
1	C1	BA17	18/11/2014	05:35:52	18/11/2014 05:35:52	-41.013367	-71.18248	774.97998
1	C1	BA17	18/11/2014	05:37:24	18/11/2014 05:37:24	-41.013432	-71.182869	764.380005
1	C1	BA17	18/11/2014	05:43:33	18/11/2014 05:43:33	-41.013382	-71.182426	805.130005
1	C1	BA17	18/11/2014	05:45:06	18/11/2014 05:45:06	-41.013309	-71.182228	879.599976
1	C1	BA17	18/11/2014	05:48:11	18/11/2014 05:48:11	-41.013355	-71.182526	820.73999
1	C1	BA17	18/11/2014	05:52:47	18/11/2014 05:52:47	-41.013325	-71.182457	824.049988
1	C1	BA17	18/11/2014	05:54:19	18/11/2014 05:54:19	-41.013344	-71.182571	814.380005
1	C1	BA17	18/11/2014	06:02:00	18/11/2014 06:02:00	-41.013432	-71.182724	796.26001
1	C1	BA17	18/11/2014	06:05:05	18/11/2014 06:05:05	-41.013348	-71.182716	801.589966
1	C1	BA17	18/11/2014	06:12:53	18/11/2014 06:12:53	-41.013363	-71.182625	816.97998
1	C1	BA17	18/11/2014	06:14:25	18/11/2014 06:14:25	-41.013264	-71.182014	870.059998
1	C1	BA17	18/11/2014	06:15:57	18/11/2014 06:15:57	-41.01329	-71.18235	841.5
1	C1	BA17	18/11/2014	06:17:29	18/11/2014 06:17:29	-41.013332	-71.182587	816.369995
1	C1	BA17	18/11/2014	06:20:34	18/11/2014 06:20:34	-41.012657	-71.181107	952.709961
1	C1	BA17	18/11/2014	06:23:43	18/11/2014 06:23:43	-41.013348	-71.182457	833.559998
1	C1	BA17	18/11/2014	06:31:34	18/11/2014 06:31:34	-41.013344	-71.182327	813.109985
1	C1	BA17	18/11/2014	06:34:40	18/11/2014 06:34:40	-41.013248	-71.182335	842.619995
1	C1	BA17	18/11/2014	06:36:12	18/11/2014 06:36:12	-41.013359	-71.182648	813.919983
1	C1	BA17	18/11/2014	06:37:48	18/11/2014 06:37:48	-41.013252	-71.182495	827.139954
1	C1	BA17	18/11/2014	07:01:36	18/11/2014 07:01:36	-41.01326	-71.182411	833.099976
1	C1	BA17	18/11/2014	07:09:25	18/11/2014 07:09:25	-41.012913	-71.181099	829.179993
1	C1	BA17	18/11/2014	07:38:30	18/11/2014 07:38:30	-41.013325	-71.182434	817.859985
1	C1	BA17	18/11/2014	07:46:45	18/11/2014 07:46:45	-41.013321	-71.182526	820.429993
1	C1	BA17	18/11/2014	07:49:49	18/11/2014 07:49:49	-41.013378	-71.182541	832.869995
1	C1	BA17	18/11/2014	08:11:30	18/11/2014 08:11:30	-41.01329	-71.182442	824.320007
1	C1	BA17	18/11/2014	08:17:41	18/11/2014 08:17:41	-41.013302	-71.182518	820.779968
1	C1	BA17	18/11/2014	08:19:13	18/11/2014 08:19:13	-41.013279	-71.182373	830.469971
1	C1	BA17	18/11/2014	08:20:45	18/11/2014 08:20:45	-41.013271	-71.182434	825.940002
1	C1	BA17	18/11/2014	08:30:01	18/11/2014 08:30:01	-41.013264	-71.182426	818.889954
1	C1	BA17	18/11/2014	08:34:39	18/11/2014 08:34:39	-41.013268	-71.182388	818.959961
1	C1	BA17	18/11/2014	08:40:50	18/11/2014 08:40:50	-41.01329	-71.182571	806.97998
1	C1	BA17	18/11/2014	08:43:55	18/11/2014 08:43:55	-41.013283	-71.182404	819.269958
1	C1	BA17	18/11/2014	08:47:00	18/11/2014 08:47:00	-41.013329	-71.182655	821.049988
1	C1	BA17	18/11/2014	08:48:32	18/11/2014 08:48:32	-41.013283	-71.182449	820.48999
1	C1	BA17	18/11/2014	08:51:36	18/11/2014 08:51:36	-41.013092	-71.182106	852.709961
1	C1	BA17	18/11/2014	08:53:09	18/11/2014 08:53:09	-41.013214	-71.182343	829.570007
1	C1	BA17	18/11/2014	08:56:14	18/11/2014 08:56:14	-41.013401	-71.182755	822.839966
1	C1	BA17	18/11/2014	09:05:36	18/11/2014 09:05:36	-41.013271	-71.182457	789.899963
1	C1	BA17	18/11/2014	09:07:12	18/11/2014 09:07:12	-41.013264	-71.182442	778.159973
1	C1	BA17	18/11/2014	09:16:35	18/11/2014 09:16:35	-41.013435	-71.18232	742.469971
1	C1	BA17	18/11/2014	09:26:08	18/11/2014 09:26:08	-41.013336	-71.182693	829.880005
1	C1	BA17	18/11/2014	09:38:29	18/11/2014 09:38:29	-41.013252	-71.182693	814.289978
1	C1	BA17	18/11/2014	09:40:05	18/11/2014 09:40:05	-41.013229	-71.182655	788.75
1	C1	BA17	18/11/2014	09:48:40	18/11/2014 09:48:40	-41.013245	-71.182617	942.959961
1	C1	BA17	18/11/2014	09:50:32	18/11/2014 09:50:32	-41.013222	-71.18261	848.22998
1	C1	BA17	18/11/2014	09:52:15	18/11/2014 09:52:15	-41.013348	-71.182671	796.139954
1	C1	BA17	18/11/2014	09:53:47	18/11/2014 09:53:47	-41.013268	-71.182808	816.940002
1	C1	BA17	18/11/2014	09:55:19	18/11/2014 09:55:19	-41.012791	-71.182655	938.659973
1	C1	BA17	18/11/2014	09:58:23	18/11/2014 09:58:23	-41.013382	-71.18261	794.059998
1	C1	BA17	18/11/2014	10:03:05	18/11/2014 10:03:05	-41.013409	-71.182549	794.72998
1	C1	BA17	18/11/2014	10:11:00	18/11/2014 10:11:00	-41.013241	-71.182487	817.130005
1	C1	BA17	18/11/2014	10:29:44	18/11/2014 10:29:44	-41.013485	-71.182297	838.299988
1	C1	BA17	18/11/2014	10:40:49	18/11/2014 10:40:49	-41.013157	-71.181763	828.159973
1	C1	BA17	18/11/2014	10:48:38	18/11/2014 10:48:38	-41.01202	-71.180489	783.799988
1	C1	BA17	18/11/2014	10:50:11	18/11/2014 10:50:11	-41.011929	-71.18029	732.609985
1	C1	BA17	18/11/2014	10:54:55	18/11/2014 10:54:55	-41.011738	-71.179871	813.690002
1	C1	BA17	18/11/2014	10:56:33	18/11/2014 10:56:33	-41.011898	-71.179893	807.23999
1	C1	BA17	18/11/2014	11:12:35	18/11/2014 11:12:35	-41.012001	-71.180382	784.130005
1	C1	BA17	18/11/2014	11:37:00	18/11/2014 11:37:00	-41.013355	-71.181534	730.450012
1	C1	BA17	18/11/2014	11:51:55	18/11/2014 11:51:55	-41.012413	-71.179672	804.829956
1	C1	BA17	18/11/2014	11:58:25	18/11/2014 11:58:25	-41.014328	-71.179672	798.029968
1	C1	BA17	18/11/2014	12:35:54	18/11/2014 12:35:54	-41.014946	-71.180779	829.469971
1	C1	BA17	18/11/2014	12:51:24	18/11/2014 12:51:24	-41.015488	-71.179588	802.179993
1	C1	BA17	18/11/2014	12:53:04	18/11/2014 12:53:04	-41.015804	-71.179802	801.839966
1	C1	BA17	18/11/2014	13:15:55	18/11/2014 13:15:55	-41.014393	-71.178696	792.859985
1	C1	BA17	18/11/2014	13:22:52	18/11/2014 13:22:52	-41.014805	-71.179726	828
1	C1	BA17	18/11/2014	13:26:07	18/11/2014 13:26:07	-41.015137	-71.179756	822.880005
1	C1	BA17	18/11/2014	13:27:44	18/11/2014 13:27:44	-41.015083	-71.180588	1076.069946
1	C1	BA17	18/11/2014	13:29:22	18/11/2014 13:29:22	-41.015541	-71.179604	827.919983
1	C1	BA17	18/11/2014	13:39:03	18/11/2014 13:39:03	-41.015965	-71.179977	840.25
1	C1	BA17	18/11/2014	13:47:03	18/11/2014 13:47:03	-41.015766	-71.179649	792.779968
1	C1	BA17	18/11/2014	13:50:13	18/11/2014 13:50:13	-41.015774	-71.179741	799.889954
1	C1	BA17	18/11/2014	13:59:45	18/11/2014 13:59:45	-41.015533	-71.179459	824.429993
1	C1	BA17	18/11/2014	14:01:19	18/11/2014 14:01:19	-41.014816	-71.178818	759.149963
1	C1	BA17	18/11/2014	14:02:53	18/11/2014 14:02:53	-41.014622	-71.17852	773.409973
1	C1	BA17	18/11/2014	14:07:37	18/11/2014 14:07:37	-41.013916	-71.178101	838.049988
1	C1	BA17	18/11/2014	14:12:22	18/11/2014 14:12:22	-41.013885	-71.1782	797.969971
1	C1	BA17	18/11/2014	14:18:46	18/11/2014 14:18:46	-41.013378	-71.177582	792.909973
1	C1	BA17	18/11/2014	14:26:55	18/11/2014 14:26:55	-41.013386	-71.177811	828.029968
1	C1	BA17	18/11/2014	14:28:30	18/11/2014 14:28:30	-41.01339	-71.177803	810.26001
1	C1	BA17	18/11/2014	14:31:40	18/11/2014 14:31:40	-41.012894	-71.178131	828.889954
1	C1	BA17	18/11/2014	14:43:01	18/11/2014 14:43:01	-41.013439	-71.178329	800.75
1	C1	BA17	18/11/2014	14:44:40	18/11/2014 14:44:40	-41.013344	-71.178169	817.269958
1	C1	BA17	18/11/2014	14:47:57	18/11/2014 14:47:57	-41.01363	-71.178238	851.940002
1	C1	BA17	18/11/2014	14:49:37	18/11/2014 14:49:37	-41.013836	-71.178551	820.369995
1	C1	BA17	18/11/2014	15:10:51	18/11/2014 15:10:51	-41.014526	-71.180504	804.179993
1	C1	BA17	18/11/2014	15:18:53	18/11/2014 15:18:53	-41.014557	-71.180809	799.47998
1	C1	BA17	18/11/2014	16:10:23	18/11/2014 16:10:23	-41.01421	-71.181442	811.919983
1	C1	BA17	18/11/2014	16:15:17	18/11/2014 16:15:17	-41.014179	-71.181587	806.119995
1	C1	BA17	18/11/2014	16:18:40	18/11/2014 16:18:40	-41.014225	-71.18148	821.639954
1	C1	BA17	18/11/2014	16:35:14	18/11/2014 16:35:14	-41.014175	-71.181366	827.949951
1	C1	BA17	18/11/2014	17:22:22	18/11/2014 17:22:22	-41.01292	-71.178848	815.570007
1	C1	BA17	18/11/2014	17:34:12	18/11/2014 17:34:12	-41.013165	-71.178841	801.47998
1	C1	BA17	18/11/2014	17:35:53	18/11/2014 17:35:53	-41.013367	-71.179047	814.139954
1	C1	BA17	18/11/2014	17:43:04	18/11/2014 17:43:04	-41.013199	-71.179932	816.809998
1	C1	BA17	18/11/2014	18:14:03	18/11/2014 18:14:03	-41.014072	-71.181427	803.369995
1	C1	BA17	18/11/2014	18:18:58	18/11/2014 18:18:58	-41.0135	-71.181618	835.339966
1	C1	BA17	18/11/2014	18:23:52	18/11/2014 18:23:52	-41.013203	-71.182243	816.440002
1	C1	BA17	18/11/2014	18:29:36	18/11/2014 18:29:36	-41.013248	-71.182449	806.76001
1	C1	BA17	18/11/2014	18:51:49	18/11/2014 18:51:49	-41.012585	-71.181938	848.98999
1	C1	BA17	18/11/2014	18:59:03	18/11/2014 18:59:03	-41.012581	-71.18161	812.23999
1	C1	BA17	18/11/2014	19:05:53	18/11/2014 19:05:53	-41.012405	-71.181366	824.119995
1	C1	BA17	18/11/2014	19:07:30	18/11/2014 19:07:30	-41.012531	-71.181427	819.22998
1	C1	BA17	18/11/2014	19:10:48	18/11/2014 19:10:48	-41.012455	-71.179893	812.179993
1	C1	BA17	18/11/2014	19:14:04	18/11/2014 19:14:04	-41.012444	-71.17968	810.039978
1	C1	BA17	18/11/2014	19:25:35	18/11/2014 19:25:35	-41.011974	-71.17849	808.570007
1	C1	BA17	18/11/2014	19:42:09	18/11/2014 19:42:09	-41.011742	-71.177841	810.639954
1	C1	BA17	18/11/2014	19:43:50	18/11/2014 19:43:50	-41.011887	-71.177895	812.369995
1	C1	BA17	18/11/2014	19:45:31	18/11/2014 19:45:31	-41.011932	-71.178276	803.450012
1	C1	BA17	18/11/2014	19:48:53	18/11/2014 19:48:53	-41.01226	-71.179047	799.929993
1	C1	BA17	18/11/2014	19:52:16	18/11/2014 19:52:16	-41.012482	-71.179428	815.889954
1	C1	BA17	18/11/2014	19:59:22	18/11/2014 19:59:22	-41.012558	-71.180809	806.109985
1	C1	BA17	18/11/2014	20:14:22	18/11/2014 20:14:22	-41.012409	-71.181175	769.159973
1	C1	BA17	18/11/2014	20:19:28	18/11/2014 20:19:28	-41.012932	-71.180885	801.450012
1	C1	BA17	18/11/2014	20:21:08	18/11/2014 20:21:08	-41.013073	-71.180733	828.279968
1	C1	BA17	18/11/2014	20:27:50	18/11/2014 20:27:50	-41.013088	-71.180374	818.75
1	C1	BA17	18/11/2014	20:29:29	18/11/2014 20:29:29	-41.013058	-71.180283	798.639954
1	C1	BA17	18/11/2014	20:31:08	18/11/2014 20:31:08	-41.013031	-71.180115	781.940002
1	C1	BA17	18/11/2014	20:32:45	18/11/2014 20:32:45	-41.013096	-71.180031	806.029968
1	C1	BA17	18/11/2014	20:36:01	18/11/2014 20:36:01	-41.013607	-71.17981	823.23999
1	C1	BA17	18/11/2014	20:37:40	18/11/2014 20:37:40	-41.013767	-71.179932	804.809998
1	C1	BA17	18/11/2014	20:39:26	18/11/2014 20:39:26	-41.013622	-71.179893	802.26001
1	C1	BA17	18/11/2014	20:44:18	18/11/2014 20:44:18	-41.013676	-71.17981	825.959961
1	C1	BA17	18/11/2014	20:49:13	18/11/2014 20:49:13	-41.01368	-71.179794	816.73999
1	C1	BA17	18/11/2014	20:55:47	18/11/2014 20:55:47	-41.01366	-71.179878	808.940002
1	C1	BA17	18/11/2014	21:02:14	18/11/2014 21:02:14	-41.01366	-71.178391	822.459961
1	C1	BA17	18/11/2014	21:03:52	18/11/2014 21:03:52	-41.01371	-71.17868	809.789978
1	C1	BA17	18/11/2014	21:07:07	18/11/2014 21:07:07	-41.013699	-71.178558	804.519958
1	C1	BA17	18/11/2014	21:08:44	18/11/2014 21:08:44	-41.013615	-71.178383	819.51001
1	C1	BA17	18/11/2014	21:10:24	18/11/2014 21:10:24	-41.013691	-71.17849	812.519958
1	C1	BA17	18/11/2014	21:13:40	18/11/2014 21:13:40	-41.013702	-71.178566	807.450012
1	C1	BA17	18/11/2014	21:15:20	18/11/2014 21:15:20	-41.013569	-71.178261	806.5
1	C1	BA17	18/11/2014	21:18:33	18/11/2014 21:18:33	-41.013546	-71.178291	805.73999
1	C1	BA17	18/11/2014	21:21:48	18/11/2014 21:21:48	-41.013542	-71.178108	805.059998
1	C1	BA17	18/11/2014	21:25:33	18/11/2014 21:25:33	-41.013325	-71.178047	818.450012
1	C1	BA17	18/11/2014	21:27:08	18/11/2014 21:27:08	-41.013206	-71.177788	828.109985
1	C1	BA17	18/11/2014	21:42:02	18/11/2014 21:42:02	-41.012894	-71.177155	856.959961
1	C1	BA17	18/11/2014	21:53:37	18/11/2014 21:53:37	-41.013714	-71.179588	811.429993
1	C1	BA17	18/11/2014	22:30:49	18/11/2014 22:30:49	-41.013683	-71.181549	820.469971
1	C1	BA17	18/11/2014	22:35:46	18/11/2014 22:35:46	-41.013676	-71.181442	823.359985
1	C1	BA17	18/11/2014	22:56:55	18/11/2014 22:56:55	-41.013321	-71.181702	812
1	C1	BA17	18/11/2014	23:11:19	18/11/2014 23:11:19	-41.012447	-71.18158	804.609985
1	C1	BA17	18/11/2014	23:19:51	18/11/2014 23:19:51	-41.012413	-71.181503	804.599976
1	C1	BA17	18/11/2014	23:22:57	18/11/2014 23:22:57	-41.012383	-71.181435	804.339966
1	C1	BA17	18/11/2014	23:32:02	18/11/2014 23:32:02	-41.012318	-71.181068	820.049988
1	C1	BA17	18/11/2014	23:34:45	18/11/2014 23:34:45	-41.012241	-71.18103	819.690002
1	C1	BA17	18/11/2014	23:45:51	18/11/2014 23:45:51	-41.012131	-71.180099	812.659973
1	C1	BA17	19/11/2014	00:03:07	19/11/2014 00:03:07	-41.01173	-71.179443	811.299988
1	C1	BA17	19/11/2014	00:09:28	19/11/2014 00:09:28	-41.012791	-71.181351	810.820007
1	C1	BA17	19/11/2014	00:14:17	19/11/2014 00:14:17	-41.013111	-71.182014	818.440002
1	C1	BA17	19/11/2014	00:15:49	19/11/2014 00:15:49	-41.013149	-71.181931	778.359985
1	C1	BA17	19/11/2014	00:45:54	19/11/2014 00:45:54	-41.013439	-71.182213	783.549988
1	C1	BA17	19/11/2014	00:50:44	19/11/2014 00:50:44	-41.012989	-71.182007	832.47998
1	C1	BA17	19/11/2014	00:58:43	19/11/2014 00:58:43	-41.01297	-71.182159	820.159973
1	C1	BA17	19/11/2014	01:06:58	19/11/2014 01:06:58	-41.013142	-71.182129	819.769958
1	C1	BA17	19/11/2014	01:08:29	19/11/2014 01:08:29	-41.013142	-71.182129	824.519958
1	C1	BA17	19/11/2014	01:26:56	19/11/2014 01:26:56	-41.01326	-71.182045	807.969971
1	C1	BA17	19/11/2014	01:31:32	19/11/2014 01:31:32	-41.013161	-71.181984	817.849976
1	C1	BA17	19/11/2014	01:37:36	19/11/2014 01:37:36	-41.013107	-71.181969	826.209961
1	C1	BA17	19/11/2014	01:59:03	19/11/2014 01:59:03	-41.013138	-71.182045	829.019958
1	C1	BA17	19/11/2014	03:07:20	19/11/2014 03:07:20	-41.013088	-71.182106	840.119995
1	C1	BA17	19/11/2014	03:38:39	19/11/2014 03:38:39	-41.013088	-71.181854	834.089966
1	C1	BA17	19/11/2014	04:57:42	19/11/2014 04:57:42	-41.013157	-71.181992	765.659973
1	C1	BA17	19/11/2014	05:05:23	19/11/2014 05:05:23	-41.013184	-71.182007	818.25
1	C1	BA17	19/11/2014	05:09:57	19/11/2014 05:09:57	-41.013294	-71.182381	768.049988
1	C1	BA17	19/11/2014	05:19:11	19/11/2014 05:19:11	-41.013165	-71.181984	814.419983
1	C1	BA17	19/11/2014	05:34:42	19/11/2014 05:34:42	-41.013184	-71.181953	834.219971
1	C1	BA17	19/11/2014	05:51:41	19/11/2014 05:51:41	-41.013237	-71.182037	797.380005
1	C1	BA17	19/11/2014	05:57:55	19/11/2014 05:57:55	-41.013153	-71.181908	837.599976
1	C1	BA17	19/11/2014	06:02:41	19/11/2014 06:02:41	-41.013195	-71.182129	811.469971
1	C1	BA17	19/11/2014	06:04:16	19/11/2014 06:04:16	-41.01318	-71.182106	811
1	C1	BA17	19/11/2014	06:07:23	19/11/2014 06:07:23	-41.013172	-71.18203	833.039978
1	C1	BA17	19/11/2014	06:08:53	19/11/2014 06:08:53	-41.013195	-71.181915	857.399963
1	C1	BA17	19/11/2014	06:10:23	19/11/2014 06:10:23	-41.013344	-71.182877	750.389954
1	C1	BA17	19/11/2014	06:11:57	19/11/2014 06:11:57	-41.013222	-71.181999	820.769958
1	C1	BA17	19/11/2014	06:13:32	19/11/2014 06:13:32	-41.013123	-71.181824	841.539978
1	C1	BA17	19/11/2014	06:16:39	19/11/2014 06:16:39	-41.013191	-71.181953	825.409973
1	C1	BA17	19/11/2014	06:19:44	19/11/2014 06:19:44	-41.013138	-71.181831	843.719971
1	C1	BA17	19/11/2014	06:22:47	19/11/2014 06:22:47	-41.013054	-71.18148	869.320007
1	C1	BA17	19/11/2014	06:42:09	19/11/2014 06:42:09	-41.013218	-71.18206	809.179993
1	C1	BA17	19/11/2014	06:45:11	19/11/2014 06:45:11	-41.013187	-71.181984	822.969971
1	C1	BA17	19/11/2014	06:46:42	19/11/2014 06:46:42	-41.01321	-71.181976	819.059998
1	C1	BA17	19/11/2014	06:49:44	19/11/2014 06:49:44	-41.013489	-71.18158	736.899963
1	C1	BA17	19/11/2014	06:51:15	19/11/2014 06:51:15	-41.012863	-71.182144	877.690002
1	C1	BA17	19/11/2014	06:52:47	19/11/2014 06:52:47	-41.013138	-71.181931	834.22998
1	C1	BA17	19/11/2014	06:54:18	19/11/2014 06:54:18	-41.013184	-71.182129	817.119995
1	C1	BA17	19/11/2014	07:01:55	19/11/2014 07:01:55	-41.012741	-71.18251	902.529968
1	C1	BA17	19/11/2014	07:03:26	19/11/2014 07:03:26	-41.01321	-71.182098	807.309998
1	C1	BA17	19/11/2014	07:06:28	19/11/2014 07:06:28	-41.013195	-71.181923	828.079956
1	C1	BA17	19/11/2014	07:07:59	19/11/2014 07:07:59	-41.013187	-71.182068	823.26001
1	C1	BA17	19/11/2014	07:09:30	19/11/2014 07:09:30	-41.013054	-71.182022	835.829956
1	C1	BA17	19/11/2014	07:11:01	19/11/2014 07:11:01	-41.013371	-71.181923	819.959961
1	C1	BA17	19/11/2014	07:12:31	19/11/2014 07:12:31	-41.013115	-71.181984	825.869995
1	C1	BA17	19/11/2014	07:15:33	19/11/2014 07:15:33	-41.013111	-71.181969	831.539978
1	C1	BA17	19/11/2014	07:18:35	19/11/2014 07:18:35	-41.013344	-71.181854	793.139954
1	C1	BA17	19/11/2014	07:21:37	19/11/2014 07:21:37	-41.013119	-71.181938	827.699951
1	C1	BA17	19/11/2014	07:30:42	19/11/2014 07:30:42	-41.013073	-71.181938	838.349976
1	C1	BA17	19/11/2014	07:35:16	19/11/2014 07:35:16	-41.013016	-71.181473	878.099976
1	C1	BA17	19/11/2014	07:36:46	19/11/2014 07:36:46	-41.013142	-71.181618	892.099976
1	C1	BA17	19/11/2014	07:38:16	19/11/2014 07:38:16	-41.013172	-71.182091	807.630005
1	C1	BA17	19/11/2014	07:39:46	19/11/2014 07:39:46	-41.013149	-71.181755	849.419983
1	C1	BA17	19/11/2014	07:42:47	19/11/2014 07:42:47	-41.013268	-71.182076	827.789978
1	C1	BA17	19/11/2014	07:44:17	19/11/2014 07:44:17	-41.013	-71.181824	824.419983
1	C1	BA17	19/11/2014	07:50:21	19/11/2014 07:50:21	-41.013008	-71.18174	733.51001
1	C1	BA17	19/11/2014	08:13:07	19/11/2014 08:13:07	-41.013092	-71.182098	810.070007
1	C1	BA17	19/11/2014	08:20:40	19/11/2014 08:20:40	-41.013081	-71.181953	842.469971
1	C1	BA17	19/11/2014	08:22:11	19/11/2014 08:22:11	-41.013107	-71.182137	808.579956
1	C1	BA17	19/11/2014	08:23:42	19/11/2014 08:23:42	-41.013046	-71.181908	832.809998
1	C1	BA17	19/11/2014	08:25:12	19/11/2014 08:25:12	-41.012978	-71.181824	823.049988
1	C1	BA17	19/11/2014	08:26:42	19/11/2014 08:26:42	-41.013096	-71.181503	886.799988
1	C1	BA17	19/11/2014	08:28:12	19/11/2014 08:28:12	-41.01305	-71.182114	813.139954
1	C1	BA17	19/11/2014	08:37:16	19/11/2014 08:37:16	-41.012955	-71.181747	853.26001
1	C1	BA17	19/11/2014	08:44:49	19/11/2014 08:44:49	-41.013058	-71.182846	797.019958
1	C1	BA17	19/11/2014	08:46:19	19/11/2014 08:46:19	-41.012917	-71.181732	822.899963
1	C1	BA17	19/11/2014	08:47:49	19/11/2014 08:47:49	-41.013123	-71.182129	803.899963
1	C1	BA17	19/11/2014	08:52:21	19/11/2014 08:52:21	-41.013035	-71.181984	826.109985
1	C1	BA17	19/11/2014	08:55:21	19/11/2014 08:55:21	-41.013256	-71.182365	795.099976
1	C1	BA17	19/11/2014	08:59:53	19/11/2014 08:59:53	-41.013046	-71.182114	815.609985
1	C1	BA17	19/11/2014	09:01:24	19/11/2014 09:01:24	-41.013123	-71.182091	805.659973
1	C1	BA17	19/11/2014	09:02:55	19/11/2014 09:02:55	-41.013054	-71.182053	819.599976
1	C1	BA17	19/11/2014	09:05:57	19/11/2014 09:05:57	-41.01268	-71.180794	847.820007
1	C1	BA17	19/11/2014	09:09:03	19/11/2014 09:09:03	-41.013035	-71.18264	776.389954
1	C1	BA17	19/11/2014	09:10:36	19/11/2014 09:10:36	-41.012432	-71.181999	830.899963
1	C1	BA17	19/11/2014	09:12:09	19/11/2014 09:12:09	-41.012428	-71.181862	815.279968
1	C1	BA17	19/11/2014	09:13:44	19/11/2014 09:13:44	-41.012215	-71.181725	816.099976
1	C1	BA17	19/11/2014	09:31:08	19/11/2014 09:31:08	-41.011215	-71.180481	839.329956
1	C1	BA17	19/11/2014	09:44:34	19/11/2014 09:44:34	-41.010273	-71.178978	848.309998
1	C1	BA17	19/11/2014	10:07:00	19/11/2014 10:07:00	-41.009491	-71.177704	862.059998
1	C1	BA17	19/11/2014	10:10:08	19/11/2014 10:10:08	-41.00956	-71.177704	860.169983
1	C1	BA17	19/11/2014	10:17:57	19/11/2014 10:17:57	-41.010052	-71.17701	870.529968
1	C1	BA17	19/11/2014	10:24:17	19/11/2014 10:24:17	-41.01075	-71.177704	830.589966
1	C1	BA17	19/11/2014	10:26:10	19/11/2014 10:26:10	-41.011063	-71.177658	936.009949
1	C1	BA17	19/11/2014	10:27:45	19/11/2014 10:27:45	-41.011555	-71.177689	909.449951
1	C1	BA17	19/11/2014	10:46:01	19/11/2014 10:46:01	-41.013336	-71.17804	813.73999
1	C1	BA17	19/11/2014	10:51:59	19/11/2014 10:51:59	-41.013432	-71.177513	813.529968
1	C1	BA17	19/11/2014	11:01:11	19/11/2014 11:01:11	-41.013927	-71.177475	814.359985
1	C1	BA17	19/11/2014	11:07:15	19/11/2014 11:07:15	-41.014545	-71.178276	814.469971
1	C1	BA17	19/11/2014	11:10:25	19/11/2014 11:10:25	-41.01474	-71.178688	814.630005
1	C1	BA17	19/11/2014	11:18:00	19/11/2014 11:18:00	-41.015392	-71.179581	815.299988
1	C1	BA17	19/11/2014	11:24:28	19/11/2014 11:24:28	-41.015594	-71.180069	830.309998
1	C1	BA17	19/11/2014	11:37:17	19/11/2014 11:37:17	-41.015938	-71.180115	831.389954
1	C1	BA17	19/11/2014	11:42:01	19/11/2014 11:42:01	-41.01532	-71.179993	805.909973
1	C1	BA17	19/11/2014	11:53:14	19/11/2014 11:53:14	-41.015125	-71.180145	826.769958
1	C1	BA17	19/11/2014	12:18:44	19/11/2014 12:18:44	-41.015133	-71.180153	824.309998
1	C1	BA17	19/11/2014	12:23:36	19/11/2014 12:23:36	-41.015186	-71.180161	812.359985
1	C1	BA17	19/11/2014	12:30:01	19/11/2014 12:30:01	-41.015114	-71.179993	826.349976
1	C1	BA17	19/11/2014	12:34:57	19/11/2014 12:34:57	-41.014626	-71.178703	833.099976
1	C1	BA17	19/11/2014	12:39:56	19/11/2014 12:39:56	-41.014355	-71.178268	798.359985
1	C1	BA17	19/11/2014	12:43:53	19/11/2014 12:43:53	-41.014324	-71.178154	814.909973
1	C1	BA17	19/11/2014	12:45:53	19/11/2014 12:45:53	-41.01405	-71.178001	816.47998
1	C1	BA17	19/11/2014	13:14:28	19/11/2014 13:14:28	-41.012691	-71.178574	813.279968
1	C1	BA17	19/11/2014	13:16:08	19/11/2014 13:16:08	-41.012642	-71.178726	818.700012
1	C1	BA17	19/11/2014	13:17:42	19/11/2014 13:17:42	-41.012486	-71.178856	829.139954
1	C1	BA17	19/11/2014	13:19:16	19/11/2014 13:19:16	-41.013058	-71.178925	861.019958
1	C1	BA17	19/11/2014	13:24:06	19/11/2014 13:24:06	-41.011852	-71.179962	774.559998
1	C1	BA17	19/11/2014	13:25:42	19/11/2014 13:25:42	-41.013615	-71.179291	808.880005
1	C1	BA17	19/11/2014	13:28:56	19/11/2014 13:28:56	-41.013943	-71.17926	809.969971
1	C1	BA17	19/11/2014	13:32:09	19/11/2014 13:32:09	-41.013824	-71.179451	809.369995
1	C1	BA17	19/11/2014	13:35:23	19/11/2014 13:35:23	-41.014011	-71.179581	811.059998
1	C1	BA17	19/11/2014	13:37:00	19/11/2014 13:37:00	-41.014046	-71.179764	815.320007
1	C1	BA17	19/11/2014	13:40:13	19/11/2014 13:40:13	-41.013977	-71.17997	815.51001
1	C1	BA17	19/11/2014	13:43:24	19/11/2014 13:43:24	-41.014046	-71.180458	835.320007
1	C1	BA17	19/11/2014	13:44:59	19/11/2014 13:44:59	-41.014107	-71.180374	816.630005
1	C1	BA17	19/11/2014	13:49:46	19/11/2014 13:49:46	-41.013714	-71.18055	874.839966
1	C1	BA17	19/11/2014	15:04:48	19/11/2014 15:04:48	-41.014286	-71.180595	806.48999
1	C1	BA17	19/11/2014	15:33:48	19/11/2014 15:33:48	-41.014042	-71.179771	820.639954
1	C1	BA17	19/11/2014	15:38:39	19/11/2014 15:38:39	-41.014076	-71.178802	795.149963
1	C1	BA17	19/11/2014	15:43:31	19/11/2014 15:43:31	-41.013977	-71.178146	809.579956
1	C1	BA17	19/11/2014	15:51:41	19/11/2014 15:51:41	-41.014038	-71.177971	802.649963
1	C1	BA17	19/11/2014	15:53:19	19/11/2014 15:53:19	-41.014088	-71.177803	814.119995
1	C1	BA17	19/11/2014	16:22:38	19/11/2014 16:22:38	-41.01368	-71.179016	815.049988
1	C1	BA17	19/11/2014	16:27:33	19/11/2014 16:27:33	-41.01424	-71.179672	812.349976
1	C1	BA17	19/11/2014	16:29:14	19/11/2014 16:29:14	-41.014423	-71.179649	813.109985
1	C1	BA17	19/11/2014	16:42:24	19/11/2014 16:42:24	-41.014393	-71.179596	810.969971
1	C1	BA17	19/11/2014	16:45:45	19/11/2014 16:45:45	-41.014812	-71.179115	822.329956
1	C1	BA17	19/11/2014	16:48:02	19/11/2014 16:48:02	-41.014378	-71.179558	810.919983
1	C1	BA17	19/11/2014	16:50:04	19/11/2014 16:50:04	-41.014263	-71.179558	822.48999
1	C1	BA17	19/11/2014	16:58:34	19/11/2014 16:58:34	-41.014164	-71.179405	826.449951
1	C1	BA17	19/11/2014	17:01:48	19/11/2014 17:01:48	-41.014133	-71.179703	797.320007
1	C1	BA17	19/11/2014	17:35:48	19/11/2014 17:35:48	-41.01321	-71.178703	823.01001
1	C1	BA17	19/11/2014	17:47:20	19/11/2014 17:47:20	-41.012943	-71.179367	818.619995
1	C1	BA17	19/11/2014	18:02:24	19/11/2014 18:02:24	-41.013111	-71.180794	814.190002
1	C1	BA17	19/11/2014	18:10:38	19/11/2014 18:10:38	-41.013134	-71.18148	835.959961
1	C1	BA17	19/11/2014	18:33:54	19/11/2014 18:33:54	-41.013039	-71.18145	819.029968
1	C1	BA17	19/11/2014	19:00:51	19/11/2014 19:00:51	-41.01313	-71.180908	820.049988
1	C1	BA17	19/11/2014	19:12:23	19/11/2014 19:12:23	-41.012955	-71.181076	800.450012
1	C1	BA17	19/11/2014	19:15:40	19/11/2014 19:15:40	-41.01289	-71.181244	817.799988
1	C1	BA17	19/11/2014	19:19:02	19/11/2014 19:19:02	-41.012871	-71.181328	804.789978
1	C1	BA17	19/11/2014	19:23:58	19/11/2014 19:23:58	-41.012829	-71.181015	812.179993
1	C1	BA17	19/11/2014	19:45:13	19/11/2014 19:45:13	-41.012306	-71.179893	811.619995
1	C1	BA17	19/11/2014	19:46:53	19/11/2014 19:46:53	-41.012249	-71.179665	817.190002
1	C1	BA17	19/11/2014	20:00:34	19/11/2014 20:00:34	-41.012123	-71.178322	764.279968
1	C1	BA17	19/11/2014	20:35:17	19/11/2014 20:35:17	-41.009857	-71.173996	790.329956
1	C1	BA17	19/11/2014	20:40:26	19/11/2014 20:40:26	-41.009022	-71.173515	806.440002
1	C1	BA17	19/11/2014	20:52:15	19/11/2014 20:52:15	-41.009022	-71.173607	805.630005
1	C1	BA17	19/11/2014	21:04:09	19/11/2014 21:04:09	-41.008667	-71.17379	803.469971
1	C1	BA17	19/11/2014	21:12:27	19/11/2014 21:12:27	-41.009064	-71.173378	797.049988
1	C1	BA17	19/11/2014	21:14:08	19/11/2014 21:14:08	-41.008911	-71.172554	796.399963
1	C1	BA17	19/11/2014	21:15:49	19/11/2014 21:15:49	-41.008949	-71.173317	811.969971
1	C1	BA17	19/11/2014	21:17:34	19/11/2014 21:17:34	-41.008755	-71.172722	807.51001
1	C1	BA17	19/11/2014	21:19:58	19/11/2014 21:19:58	-41.008621	-71.17276	813.669983
1	C1	BA17	19/11/2014	21:28:29	19/11/2014 21:28:29	-41.007885	-71.173157	810.73999
1	C1	BA17	19/11/2014	21:30:10	19/11/2014 21:30:10	-41.007816	-71.173386	813.940002
1	C1	BA17	19/11/2014	21:33:33	19/11/2014 21:33:33	-41.007664	-71.173592	816.200012
1	C1	BA17	19/11/2014	21:42:02	19/11/2014 21:42:02	-41.007477	-71.174568	816.519958
1	C1	BA17	19/11/2014	21:43:44	19/11/2014 21:43:44	-41.00742	-71.174942	807.76001
1	C1	BA17	19/11/2014	21:50:27	19/11/2014 21:50:27	-41.006893	-71.175034	831.880005
1	C1	BA17	19/11/2014	21:52:08	19/11/2014 21:52:08	-41.006599	-71.175018	838.919983
1	C1	BA17	19/11/2014	22:08:09	19/11/2014 22:08:09	-41.005402	-71.178352	860.73999
1	C1	BA17	19/11/2014	22:24:05	19/11/2014 22:24:05	-41.005642	-71.180382	880.070007
1	C1	BA17	19/11/2014	22:46:56	19/11/2014 22:46:56	-41.005188	-71.178963	847.849976
1	C1	BA17	19/11/2014	22:58:27	19/11/2014 22:58:27	-41.006153	-71.180092	807.329956
1	C1	BA17	19/11/2014	23:00:25	19/11/2014 23:00:25	-41.00631	-71.180153	807.359985
1	C1	BA17	19/11/2014	23:02:23	19/11/2014 23:02:23	-41.006378	-71.18074	807.570007
1	C1	BA17	19/11/2014	23:04:36	19/11/2014 23:04:36	-41.006359	-71.180901	808.039978
1	C1	BA17	19/11/2014	23:07:05	19/11/2014 23:07:05	-41.006355	-71.181068	807.519958
1	C1	BA17	19/11/2014	23:12:20	19/11/2014 23:12:20	-41.006271	-71.180931	808.399963
1	C1	BA17	19/11/2014	23:26:48	19/11/2014 23:26:48	-41.005749	-71.179794	810.97998
1	C1	BA17	20/11/2014	00:30:31	20/11/2014 00:30:31	-41.005245	-71.180176	867.98999
1	C1	BA17	20/11/2014	00:32:33	20/11/2014 00:32:33	-41.005222	-71.180122	871.73999
1	C1	BA17	20/11/2014	00:35:59	20/11/2014 00:35:59	-41.00528	-71.180099	839.399963
1	C1	BA17	20/11/2014	00:37:35	20/11/2014 00:37:35	-41.00518	-71.180191	883.709961
1	C1	BA17	20/11/2014	00:43:56	20/11/2014 00:43:56	-41.005268	-71.180199	862.949951
1	C1	BA17	20/11/2014	00:45:31	20/11/2014 00:45:31	-41.005226	-71.180107	866.359985
1	C1	BA17	20/11/2014	00:51:56	20/11/2014 00:51:56	-41.005383	-71.180283	842.619995
1	C1	BA17	20/11/2014	00:56:44	20/11/2014 00:56:44	-41.005325	-71.180031	873.779968
1	C1	BA17	20/11/2014	00:58:23	20/11/2014 00:58:23	-41.005344	-71.180046	843.659973
1	C1	BA17	20/11/2014	01:49:29	20/11/2014 01:49:29	-41.005093	-71.179977	883.75
1	C1	BA17	20/11/2014	02:09:11	20/11/2014 02:09:11	-41.005577	-71.179977	878.22998
1	C1	BA17	20/11/2014	02:17:51	20/11/2014 02:17:51	-41.005116	-71.180046	847.699951
1	C1	BA17	20/11/2014	02:20:03	20/11/2014 02:20:03	-41.005157	-71.180038	824.959961
1	C1	BA17	20/11/2014	02:41:10	20/11/2014 02:41:10	-41.005157	-71.179947	861.909973
1	C1	BA17	20/11/2014	02:44:15	20/11/2014 02:44:15	-41.005188	-71.180176	752.22998
1	C1	BA17	20/11/2014	02:48:52	20/11/2014 02:48:52	-41.005348	-71.180275	861.429993
1	C1	BA17	20/11/2014	02:50:24	20/11/2014 02:50:24	-41.005451	-71.179794	973.179993
1	C1	BA17	20/11/2014	02:56:36	20/11/2014 02:56:36	-41.005234	-71.180107	870
1	C1	BA17	20/11/2014	03:19:55	20/11/2014 03:19:55	-41.004459	-71.179192	857.709961
1	C1	BA17	20/11/2014	03:24:34	20/11/2014 03:24:34	-41.005154	-71.180092	860.699951
1	C1	BA17	20/11/2014	03:51:25	20/11/2014 03:51:25	-41.005272	-71.180107	875.119995
1	C1	BA17	20/11/2014	04:09:22	20/11/2014 04:09:22	-41.005222	-71.180099	878.25
1	C1	BA17	20/11/2014	04:20:15	20/11/2014 04:20:15	-41.005173	-71.180115	849.51001
1	C1	BA17	20/11/2014	04:32:47	20/11/2014 04:32:47	-41.005192	-71.179962	880.459961
1	C1	BA17	20/11/2014	04:35:59	20/11/2014 04:35:59	-41.005196	-71.179993	885.529968
1	C1	BA17	20/11/2014	04:37:36	20/11/2014 04:37:36	-41.005157	-71.179893	855.839966
1	C1	BA17	20/11/2014	04:56:39	20/11/2014 04:56:39	-41.005238	-71.180092	963.519958
1	C1	BA17	20/11/2014	04:59:49	20/11/2014 04:59:49	-41.005161	-71.17997	977.079956
1	C1	BA17	20/11/2014	05:10:44	20/11/2014 05:10:44	-41.005116	-71.180023	929.709961
1	C1	BA17	20/11/2014	05:13:56	20/11/2014 05:13:56	-41.00518	-71.180099	866.399963
1	C1	BA17	20/11/2014	05:15:32	20/11/2014 05:15:32	-41.005272	-71.179955	860.969971
1	C1	BA17	20/11/2014	05:20:14	20/11/2014 05:20:14	-41.005203	-71.179901	891.579956
1	C1	BA17	20/11/2014	05:25:03	20/11/2014 05:25:03	-41.005249	-71.180069	861.179993
1	C1	BA17	20/11/2014	05:26:39	20/11/2014 05:26:39	-41.00531	-71.180321	794.73999
1	C1	BA17	20/11/2014	05:29:51	20/11/2014 05:29:51	-41.005024	-71.180046	919.149963
1	C1	BA17	20/11/2014	05:31:27	20/11/2014 05:31:27	-41.005039	-71.179977	951.639954
1	C1	BA17	20/11/2014	05:33:03	20/11/2014 05:33:03	-41.004955	-71.179947	969.519958
1	C1	BA17	20/11/2014	05:34:39	20/11/2014 05:34:39	-41.005257	-71.180115	863.919983
1	C1	BA17	20/11/2014	05:36:16	20/11/2014 05:36:16	-41.006485	-71.17981	947.209961
1	C1	BA17	20/11/2014	05:44:15	20/11/2014 05:44:15	-41.006519	-71.180145	875.449951
1	C1	BA17	20/11/2014	05:45:51	20/11/2014 05:45:51	-41.00518	-71.180023	853.279968
1	C1	BA17	20/11/2014	05:49:11	20/11/2014 05:49:11	-41.005173	-71.180031	888.019958
1	C1	BA17	20/11/2014	05:50:50	20/11/2014 05:50:50	-41.00515	-71.179787	927.190002
1	C1	BA17	20/11/2014	05:59:07	20/11/2014 05:59:07	-41.00518	-71.180069	876.639954
1	C1	BA17	20/11/2014	06:14:33	20/11/2014 06:14:33	-41.005367	-71.179939	847.899963
1	C1	BA17	20/11/2014	06:22:14	20/11/2014 06:22:14	-41.005291	-71.179886	854.179993
1	C1	BA17	20/11/2014	06:33:03	20/11/2014 06:33:03	-41.005287	-71.180023	865.959961
1	C1	BA17	20/11/2014	06:36:09	20/11/2014 06:36:09	-41.005657	-71.179573	752.450012
1	C1	BA17	20/11/2014	06:37:41	20/11/2014 06:37:41	-41.005386	-71.180153	906.669983
1	C1	BA17	20/11/2014	06:45:25	20/11/2014 06:45:25	-41.005203	-71.180069	870.119995
1	C1	BA17	20/11/2014	06:46:57	20/11/2014 06:46:57	-41.005054	-71.180008	868.159973
1	C1	BA17	20/11/2014	08:06:13	20/11/2014 08:06:13	-41.005478	-71.180046	749.059998
1	C1	BA17	20/11/2014	08:18:33	20/11/2014 08:18:33	-41.004951	-71.179268	981.149963
1	C1	BA17	20/11/2014	08:20:06	20/11/2014 08:20:06	-41.005459	-71.178772	919.179993
1	C1	BA17	20/11/2014	09:05:55	20/11/2014 09:05:55	-41.005356	-71.180367	841.529968
1	C1	BA17	20/11/2014	09:18:43	20/11/2014 09:18:43	-41.005375	-71.179909	840.209961
1	C1	BA17	20/11/2014	09:20:21	20/11/2014 09:20:21	-41.005253	-71.179749	855.719971
1	C1	BA17	20/11/2014	09:22:05	20/11/2014 09:22:05	-41.004856	-71.179543	864.539978
1	C1	BA17	20/11/2014	09:25:54	20/11/2014 09:25:54	-41.004398	-71.179031	876.859985
1	C1	BA17	20/11/2014	09:28:03	20/11/2014 09:28:03	-41.004051	-71.178528	869.48999
1	C1	BA17	20/11/2014	09:31:44	20/11/2014 09:31:44	-41.003593	-71.178093	879.820007
1	C1	BA17	20/11/2014	09:36:18	20/11/2014 09:36:18	-41.003925	-71.17717	859.419983
1	C1	BA17	20/11/2014	09:45:35	20/11/2014 09:45:35	-41.004292	-71.176163	855.51001
1	C1	BA17	20/11/2014	09:59:31	20/11/2014 09:59:31	-41.005405	-71.175346	874.839966
1	C1	BA17	20/11/2014	10:01:04	20/11/2014 10:01:04	-41.005219	-71.175262	868.289978
1	C1	BA17	20/11/2014	10:04:10	20/11/2014 10:04:10	-41.005127	-71.175011	861.570007
1	C1	BA17	20/11/2014	10:19:50	20/11/2014 10:19:50	-41.005737	-71.173195	851.269958
1	C1	BA17	20/11/2014	10:24:36	20/11/2014 10:24:36	-41.005936	-71.172623	870.159973
1	C1	BA17	20/11/2014	10:34:19	20/11/2014 10:34:19	-41.006699	-71.172401	834.389954
1	C1	BA17	20/11/2014	10:35:56	20/11/2014 10:35:56	-41.007214	-71.172424	878.130005
1	C1	BA17	20/11/2014	10:37:33	20/11/2014 10:37:33	-41.006828	-71.172272	854.849976
1	C1	BA17	20/11/2014	10:40:51	20/11/2014 10:40:51	-41.007183	-71.172096	819.289978
1	C1	BA17	20/11/2014	10:47:27	20/11/2014 10:47:27	-41.008213	-71.171432	870.349976
1	C1	BA17	20/11/2014	10:50:50	20/11/2014 10:50:50	-41.008652	-71.171249	837.909973
1	C1	BA17	20/11/2014	10:57:37	20/11/2014 10:57:37	-41.008698	-71.170662	837.609985
1	C1	BA17	20/11/2014	10:59:17	20/11/2014 10:59:17	-41.008926	-71.170982	806.289978
1	C1	BA17	20/11/2014	11:00:56	20/11/2014 11:00:56	-41.009228	-71.171661	817.75
1	C1	BA17	20/11/2014	11:02:34	20/11/2014 11:02:34	-41.010059	-71.17305	824.059998
1	C1	BA17	20/11/2014	11:04:12	20/11/2014 11:04:12	-41.010643	-71.17382	826.049988
1	C1	BA17	20/11/2014	11:05:50	20/11/2014 11:05:50	-41.011368	-71.174286	736.200012
1	C1	BA17	20/11/2014	11:14:09	20/11/2014 11:14:09	-41.013153	-71.176445	841.169983
1	C1	BA17	20/11/2014	11:19:12	20/11/2014 11:19:12	-41.013554	-71.177063	810.75
1	C1	BA17	20/11/2014	11:20:52	20/11/2014 11:20:52	-41.014286	-71.177933	825.779968
1	C1	BA17	20/11/2014	11:24:13	20/11/2014 11:24:13	-41.014484	-71.178413	810.849976
1	C1	BA17	20/11/2014	11:25:52	20/11/2014 11:25:52	-41.014687	-71.178909	823.190002
1	C1	BA17	20/11/2014	11:29:13	20/11/2014 11:29:13	-41.015125	-71.180038	801.570007
1	C1	BA17	20/11/2014	11:32:33	20/11/2014 11:32:33	-41.01519	-71.180573	752.179993
1	C1	BA17	20/11/2014	11:42:22	20/11/2014 11:42:22	-41.014851	-71.180626	780.089966
1	C1	BA17	20/11/2014	11:58:58	20/11/2014 11:58:58	-41.014935	-71.18087	803.369995
1	C1	BA17	20/11/2014	12:11:32	20/11/2014 12:11:32	-41.014969	-71.180672	830.449951
1	C1	BA17	20/11/2014	12:18:25	20/11/2014 12:18:25	-41.014629	-71.181015	810.429993
1	C1	BA17	20/11/2014	12:25:18	20/11/2014 12:25:18	-41.014744	-71.18084	834.799988
1	C1	BA17	20/11/2014	12:44:26	20/11/2014 12:44:26	-41.015419	-71.180374	816.029968
1	C1	BA17	20/11/2014	12:48:22	20/11/2014 12:48:22	-41.014786	-71.180504	783.159973
1	C1	BA17	20/11/2014	12:50:04	20/11/2014 12:50:04	-41.014587	-71.180496	829.929993
1	C1	BA17	20/11/2014	12:51:45	20/11/2014 12:51:45	-41.014736	-71.180481	822.570007
1	C1	BA17	20/11/2014	12:55:11	20/11/2014 12:55:11	-41.014523	-71.180687	795.109985
1	C1	BA17	20/11/2014	12:56:54	20/11/2014 12:56:54	-41.014732	-71.180496	805.019958
1	C1	BA17	20/11/2014	12:58:38	20/11/2014 12:58:38	-41.015072	-71.180527	815.380005
1	C1	BA17	20/11/2014	13:00:22	20/11/2014 13:00:22	-41.015617	-71.180298	801.289978
1	C1	BA17	20/11/2014	13:17:45	20/11/2014 13:17:45	-41.015251	-71.180466	660.779968
1	C1	BA17	20/11/2014	13:19:30	20/11/2014 13:19:30	-41.015457	-71.180336	857.969971
1	C1	BA17	20/11/2014	13:22:57	20/11/2014 13:22:57	-41.015209	-71.179749	858.199951
1	C1	BA17	20/11/2014	13:33:28	20/11/2014 13:33:28	-41.015598	-71.180138	805.940002
1	C1	BA17	20/11/2014	13:42:12	20/11/2014 13:42:12	-41.015533	-71.179985	832.47998
1	C1	BA17	20/11/2014	13:45:40	20/11/2014 13:45:40	-41.015457	-71.179985	827.529968
1	C1	BA17	20/11/2014	13:50:51	20/11/2014 13:50:51	-41.015415	-71.180038	809.309998
1	C1	BA17	20/11/2014	14:06:40	20/11/2014 14:06:40	-41.015369	-71.17984	815.089966
1	C1	BA17	20/11/2014	14:10:10	20/11/2014 14:10:10	-41.015236	-71.179657	813.539978
1	C1	BA17	20/11/2014	14:13:43	20/11/2014 14:13:43	-41.01532	-71.179733	836.959961
1	C1	BA17	20/11/2014	14:20:51	20/11/2014 14:20:51	-41.015335	-71.180161	835.23999
1	C1	BA17	20/11/2014	14:35:06	20/11/2014 14:35:06	-41.015518	-71.18	837.309998
1	C1	BA17	20/11/2014	14:43:56	20/11/2014 14:43:56	-41.015503	-71.179962	786.409973
1	C1	BA17	20/11/2014	14:49:08	20/11/2014 14:49:08	-41.015507	-71.18	808.549988
1	C1	BA17	20/11/2014	14:52:39	20/11/2014 14:52:39	-41.015484	-71.179985	821.349976
1	C1	BA17	20/11/2014	15:50:28	20/11/2014 15:50:28	-41.015701	-71.17955	789.079956
1	C1	BA17	20/11/2014	15:54:14	20/11/2014 15:54:14	-41.015186	-71.179993	818.589966
1	C1	BA17	20/11/2014	17:03:49	20/11/2014 17:03:49	-41.014515	-71.179794	818.539978
1	C1	BA17	20/11/2014	17:11:37	20/11/2014 17:11:37	-41.014717	-71.180008	834.549988
1	C1	BA17	20/11/2014	17:15:32	20/11/2014 17:15:32	-41.014591	-71.179962	820.219971
1	C1	BA17	20/11/2014	17:21:21	20/11/2014 17:21:21	-41.014736	-71.179939	828.049988
1	C1	BA17	20/11/2014	17:27:08	20/11/2014 17:27:08	-41.014709	-71.180038	816.450012
1	C1	BA17	20/11/2014	17:29:02	20/11/2014 17:29:02	-41.015396	-71.180099	920.039978
1	C1	BA17	20/11/2014	17:31:00	20/11/2014 17:31:00	-41.014771	-71.180153	813.469971
