# Supplementary material for: Multi-dimensional Precision Livestock Farming: a potential toolbox for sustainable rangeland management
Source: PeerJ. 2018 May 30;6:e4867. doi: 10.7717/peerj.4867 (PMC5984589; doi:10.7717/peerj.4867)
Supplement: Supplemental Information S6 [file peerj-06-4867-s006.zip]

Archive with 1 entries (1 files):
- demo_data5.csv
